# Supplementary material for: Tris(1,10-phenanthroline)cobalt(II) bis­(perrhenate) monohydrate
Source: Acta Crystallogr Sect E Struct Rep Online. 2010 Jun 18;66(Pt 7):m816. doi: 10.1107/S1600536810022750 (PMC3006859; doi:10.1107/S1600536810022750)
Supplement: Supplementary file 1 [file e-66-0m816-sup1.cif]

##############################################################################
###                                                                        ###
###        Electronic paper (Acta Crystallographica Section E)             ###
###                                                                        ###
##############################################################################
#                                                                            #
# This CIF contains the data in a paper accepted for publication in Acta     #
# Crystallographica Section E. It conforms to the requirements of Notes      #
# for Authors for Section E, and has been peer reviewed under the auspices   #
# of the IUCr Commission on Journals.                                        #
#                                                                            #
# Full details of the Crystallographic Information File format               #
# are given in the paper "The Crystallographic Information File (CIF):       #
# a New Standard Archive File for Crystallography" by S. R. Hall, F. H.      #
# Allen and I. D. Brown [Acta Cryst. (1991), A47, 655-685].                  #
#                                                                            #
# The current version of the core CIF dictionary is obtainable from          #
# ftp://ftp.iucr.org/pub/cif_core.dic. The current version number is 2.4.    #
#                                                                            #
# Software is freely available for graphical display of the structure(s) in  #
# this CIF.  For information consult the CIF home page http://www.iucr.org/  #
# cif/home.html                                                              #
#                                                                            #
# This file may be used for bona fide research purposes within the           #
# scientific community so long as proper attribution is given to the journal # 
# article from which it was obtained.                                        #
#                                                                            #
##############################################################################
                                             
data_I
_audit_creation_method     SHELXL-97
_chemical_name_systematic
;
Tris(1,10-phenanthroline)cobalt(II) bis(perrhenate) monohydrate
;
_chemical_name_common     ?
_chemical_formula_moiety     'C36 H24 Co N6 2+, 2(O4 Re -), H2 O'
_chemical_formula_sum     'C36 H26 Co N6 O9 Re2'
_chemical_formula_iupac     '[Co (C12 H8 N2)3] [Re O4]2, H2 O'
_chemical_formula_weight     1117.96
_chemical_melting_point     ?
_symmetry_cell_setting     triclinic
_symmetry_space_group_name_H-M     'P -1'
_symmetry_space_group_name_Hall     '-P 1'
loop_
    _symmetry_equiv_pos_as_xyz
    'x, y, z'
    '-x, -y, -z'
_cell_length_a     10.350(5)
_cell_length_b     13.133(3)
_cell_length_c     14.392(2)
_cell_angle_alpha     73.58(2)
_cell_angle_beta     71.18(2)
_cell_angle_gamma     78.50(3)
_cell_volume     1763.6(10)
_cell_formula_units_Z     2
_cell_measurement_reflns_used     25
_cell_measurement_theta_min     9
_cell_measurement_theta_max     11
_cell_measurement_temperature     293(2)
_exptl_crystal_description     Prism
_exptl_crystal_colour     pink
_exptl_crystal_size_max     0.17
_exptl_crystal_size_mid     0.15
_exptl_crystal_size_min     0.13
_exptl_crystal_density_diffrn     2.105
_exptl_crystal_density_meas     ?
_exptl_crystal_density_method     'not measured'
_exptl_crystal_F_000     1066
_exptl_absorpt_coefficient_mu     3.968
_exptl_absorpt_correction_type     none
_diffrn_ambient_temperature     293(2)
_diffrn_radiation_type     AgK\a
_diffrn_radiation_wavelength     0.56087
_diffrn_radiation_source     'fine-focus sealed tube'
_diffrn_radiation_monochromator     graphite
_diffrn_measurement_device_type     'Enraf--Nonius CAD-4'
_diffrn_measurement_device     '\k-geometry diffractometer'
_diffrn_measurement_method     'non-profiled omega scans'
_diffrn_reflns_number     24086
_diffrn_reflns_av_R_equivalents     0.0271
_diffrn_reflns_av_sigmaI/netI     0.0651
_diffrn_reflns_theta_min     2.21
_diffrn_reflns_theta_max     27.97
_diffrn_reflns_theta_full     27.97
_diffrn_measured_fraction_theta_max     0.999
_diffrn_measured_fraction_theta_full     0.999
_diffrn_reflns_limit_h_min     -17
_diffrn_reflns_limit_h_max     17
_diffrn_reflns_limit_k_min     -21
_diffrn_reflns_limit_k_max     21
_diffrn_reflns_limit_l_min     -6
_diffrn_reflns_limit_l_max     24
_diffrn_standards_number     2
_diffrn_standards_interval_time     120
_diffrn_standards_decay_%     3
loop_
    _diffrn_standard_refln_index_h
    _diffrn_standard_refln_index_k
    _diffrn_standard_refln_index_l
    4 -2 6
    -2 4 6
_refine_special_details
;
Refinement of <i>F</i>^2^ against ALL reflections. The weighted <i>R</i>-factor
<i>wR</i> and goodness of fit <i>S</i> are based on <i>F</i>^2^, conventional
<i>R</i>-factors <i>R</i> are based on <i>F</i>, with <i>F</i> set to zero for
negative <i>F</i>^2^. The threshold expression of <i>F</i>^2^ >
\s(<i>F</i>^2^) is used only for calculating <i>R</i>-factors(gt) <i>etc</i>.
and is not relevant to the choice of reflections for refinement.
<i>R</i>-factors based on <i>F</i>^2^ are statistically about twice as large
as those based on <i>F</i>, and <i>R</i>- factors based on ALL data will be
even larger.
;
_reflns_number_total     17274
_reflns_number_gt     8056
_reflns_threshold_expression     I>2\s(I)
_refine_ls_structure_factor_coef     Fsqd
_refine_ls_matrix_type     full
_refine_ls_R_factor_all     0.1674
_refine_ls_R_factor_gt     0.0832
_refine_ls_wR_factor_gt     0.1974
_refine_ls_wR_factor_ref     0.2437
_refine_ls_goodness_of_fit_ref     0.978
_refine_ls_restrained_S_all     0.978
_refine_ls_number_reflns     17274
_refine_ls_number_parameters     493
_refine_ls_number_restraints     3
_refine_ls_hydrogen_treatment     mixed
_refine_ls_weighting_scheme     calc
_refine_ls_weighting_details
                 'calc w=1/[\s^2^(Fo^2^)+(0.1366P)^2^] where P=(Fo^2^+2Fc^2^)/3'
_atom_sites_solution_hydrogens     geom
_atom_sites_solution_primary     direct
_atom_sites_solution_secondary     difmap
_refine_ls_shift/su_max     0.035
_refine_ls_shift/su_mean     0.001
_refine_diff_density_max     5.344
_refine_diff_density_min     -5.311
_refine_ls_extinction_method     none
_refine_ls_extinction_coef     ?
loop_
    _atom_type_symbol
    _atom_type_description
    _atom_type_scat_dispersion_real
    _atom_type_scat_dispersion_imag
    _atom_type_scat_source
    'C' 'C' 0.0015 0.0009
                         'International Tables Vol C Tables 4.2.6.8 and 6.1.1.4'
    'H' 'H' 0.0000 0.0000
                         'International Tables Vol C Tables 4.2.6.8 and 6.1.1.4'
    'Co' 'Co' 0.3050 0.6296
                         'International Tables Vol C Tables 4.2.6.8 and 6.1.1.4'
    'N' 'N' 0.0030 0.0019
                         'International Tables Vol C Tables 4.2.6.8 and 6.1.1.4'
    'O' 'O' 0.0056 0.0036
                         'International Tables Vol C Tables 4.2.6.8 and 6.1.1.4'
    'Re' 'Re' -0.4693 4.8944
                         'International Tables Vol C Tables 4.2.6.8 and 6.1.1.4'
_computing_data_collection     'CAD-4 EXPRESS (Enraf--Nonius, 1994)'
_computing_cell_refinement     'CAD-4 EXPRESS (Enraf--Nonius, 1994)'
_computing_data_reduction     'XCAD4 (Harms & Wocadlo, 1995)'
_computing_structure_solution     'SHELXS86 (Sheldrick, 2008)'
_computing_structure_refinement     'SHELXL97 (Sheldrick, 2008)'
_computing_molecular_graphics
               'ORTEP-3 (Farrugia, 1997) and DIAMOND (Brandenburg & Putz, 2005)'
_computing_publication_material     'WinGX (Farrugia, 1999)'
loop_
    _atom_site_type_symbol
    _atom_site_label
    _atom_site_fract_x
    _atom_site_fract_y
    _atom_site_fract_z
    _atom_site_U_iso_or_equiv
    _atom_site_adp_type
    _atom_site_calc_flag
    _atom_site_refinement_flags
    _atom_site_occupancy
    _atom_site_disorder_assembly
    _atom_site_disorder_group
    Re Re2 0.81148(4) 0.32794(3) 0.47046(3) 0.05237(11) Uani d . 1 . .
    Re Re1 0.42492(4) 0.26252(3) 0.05290(2) 0.05389(11) Uani d . 1 . .
    Co Co1 0.77573(8) 0.78259(7) 0.30120(6) 0.03267(17) Uani d . 1 . .
    N N1 0.9503(5) 0.6807(4) 0.2371(4) 0.0360(11) Uani d . 1 . .
    N N2 0.6819(5) 0.6648(4) 0.2795(4) 0.0373(11) Uani d . 1 . .
    N N3 0.7832(6) 0.8921(5) 0.1575(4) 0.0386(11) Uani d . 1 . .
    N N4 0.8990(5) 0.8977(4) 0.2982(4) 0.0357(10) Uani d . 1 . .
    N N5 0.5837(5) 0.8693(5) 0.3666(5) 0.0383(11) Uani d . 1 . .
    N N6 0.7463(5) 0.7149(4) 0.4579(4) 0.0353(10) Uani d . 1 . .
    O O1 0.5215(9) 0.2398(7) -0.0613(6) 0.087(2) Uani d . 1 . .
    O O2 0.4816(12) 0.3588(9) 0.0815(7) 0.119(4) Uani d . 1 . .
    O O3 0.4311(14) 0.1461(8) 0.1403(7) 0.125(4) Uani d . 1 . .
    O O4 0.2576(10) 0.2997(10) 0.0475(10) 0.123(4) Uani d . 1 . .
    O O5 0.8842(9) 0.4410(6) 0.4074(8) 0.089(3) Uani d . 1 . .
    O O6 0.6492(9) 0.3431(8) 0.4588(8) 0.102(3) Uani d . 1 . .
    O O7 0.9060(11) 0.2337(12) 0.4291(8) 0.132(4) Uani d . 1 . .
    O O8 0.7999(11) 0.3087(9) 0.5966(6) 0.113(4) Uani d . 1 . .
    O O9 0.6895(13) 0.1463(10) 0.7811(8) 0.118(3) Uani d D 1 . .
    H H109 0.69(2) 0.180(17) 0.721(4) 0.230 Uiso d D 1 . .
    H H209 0.622(12) 0.166(14) 0.828(8) 0.153 Uiso d D 1 . .
    C C1 1.0837(7) 0.6876(6) 0.2185(6) 0.0453(15) Uani d . 1 . .
    H H1 1.1092 0.7374 0.2421 0.054 Uiso calc R 1 . .
    C C2 1.1877(7) 0.6209(6) 0.1635(6) 0.0485(17) Uani d . 1 . .
    H H2 1.2798 0.6291 0.1495 0.058 Uiso calc R 1 . .
    C C3 1.1533(8) 0.5461(7) 0.1318(7) 0.0541(19) Uani d . 1 . .
    H H3 1.2216 0.5025 0.0959 0.065 Uiso calc R 1 . .
    C C4 1.0142(8) 0.5333(6) 0.1528(6) 0.0463(15) Uani d . 1 . .
    C C5 0.9697(9) 0.4542(7) 0.1245(8) 0.062(2) Uani d . 1 . .
    H H5 1.0338 0.4069 0.0904 0.074 Uiso calc R 1 . .
    C C6 0.8313(10) 0.4475(8) 0.1478(9) 0.070(3) Uani d . 1 . .
    H H6 0.8038 0.3948 0.1291 0.084 Uiso calc R 1 . .
    C C7 0.7289(9) 0.5179(6) 0.1990(6) 0.0483(16) Uani d . 1 . .
    C C8 0.5883(10) 0.5129(7) 0.2260(8) 0.061(2) Uani d . 1 . .
    H H8 0.5557 0.4645 0.2053 0.073 Uiso calc R 1 . .
    C C9 0.5006(9) 0.5762(7) 0.2806(8) 0.060(2) Uani d . 1 . .
    H H9 0.4071 0.5694 0.3022 0.073 Uiso calc R 1 . .
    C C10 0.5501(7) 0.6541(6) 0.3057(6) 0.0476(16) Uani d . 1 . .
    H H10 0.4873 0.6999 0.3423 0.057 Uiso calc R 1 . .
    C C11 0.7723(7) 0.5954(5) 0.2277(5) 0.0362(12) Uani d . 1 . .
    C C12 0.9166(6) 0.6051(5) 0.2043(5) 0.0345(12) Uani d . 1 . .
    C C13 0.7240(8) 0.8886(7) 0.0902(6) 0.0498(17) Uani d . 1 . .
    H H13 0.6849 0.8275 0.0987 0.060 Uiso calc R 1 . .
    C C14 0.7176(9) 0.9729(8) 0.0066(6) 0.060(2) Uani d . 1 . .
    H H14 0.6715 0.9689 -0.0378 0.072 Uiso calc R 1 . .
    C C15 0.7792(9) 1.0608(7) -0.0092(6) 0.060(2) Uani d . 1 . .
    H H15 0.7780 1.1167 -0.0656 0.072 Uiso calc R 1 . .
    C C16 0.8444(8) 1.0663(5) 0.0601(6) 0.0474(17) Uani d . 1 . .
    C C17 0.9158(10) 1.1552(7) 0.0493(8) 0.062(2) Uani d . 1 . .
    H H17 0.9184 1.2130 -0.0062 0.075 Uiso calc R 1 . .
    C C18 0.9789(9) 1.1563(6) 0.1182(8) 0.063(2) Uani d . 1 . .
    H H18 1.0231 1.2148 0.1098 0.076 Uiso calc R 1 . .
    C C19 0.9781(7) 1.0697(6) 0.2024(7) 0.0468(17) Uani d . 1 . .
    C C20 1.0409(9) 1.0668(7) 0.2771(8) 0.059(2) Uani d . 1 . .
    H H20 1.0872 1.1230 0.2717 0.071 Uiso calc R 1 . .
    C C21 1.0327(8) 0.9808(8) 0.3570(7) 0.056(2) Uani d . 1 . .
    H H21 1.0757 0.9774 0.4056 0.067 Uiso calc R 1 . .
    C C22 0.9605(7) 0.8977(6) 0.3669(6) 0.0443(15) Uani d . 1 . .
    H H22 0.9549 0.8405 0.4230 0.053 Uiso calc R 1 . .
    C C23 0.9084(6) 0.9817(5) 0.2161(5) 0.0373(13) Uani d . 1 . .
    C C24 0.8440(6) 0.9794(5) 0.1435(5) 0.0374(13) Uani d . 1 . .
    C C25 0.5018(7) 0.9451(6) 0.3215(6) 0.0445(15) Uani d . 1 . .
    H H25 0.5289 0.9676 0.2515 0.053 Uiso calc R 1 . .
    C C26 0.3778(8) 0.9917(7) 0.3749(7) 0.0548(19) Uani d . 1 . .
    H H26 0.3242 1.0447 0.3406 0.066 Uiso calc R 1 . .
    C C27 0.3352(7) 0.9605(6) 0.4761(7) 0.0524(19) Uani d . 1 . .
    H H27 0.2509 0.9902 0.5117 0.063 Uiso calc R 1 . .
    C C28 0.4194(7) 0.8820(6) 0.5285(6) 0.0434(15) Uani d . 1 . .
    C C29 0.3850(8) 0.8462(7) 0.6356(6) 0.0514(18) Uani d . 1 . .
    H H29 0.3023 0.8739 0.6748 0.062 Uiso calc R 1 . .
    C C30 0.4710(8) 0.7722(7) 0.6816(6) 0.0528(18) Uani d . 1 . .
    H H30 0.4472 0.7517 0.7517 0.063 Uiso calc R 1 . .
    C C31 0.5963(7) 0.7258(6) 0.6245(5) 0.0436(15) Uani d . 1 . .
    C C32 0.6871(8) 0.6473(7) 0.6673(6) 0.0530(18) Uani d . 1 . .
    H H32 0.6695 0.6252 0.7371 0.064 Uiso calc R 1 . .
    C C33 0.8045(9) 0.6025(7) 0.6043(6) 0.0548(19) Uani d . 1 . .
    H H33 0.8642 0.5482 0.6313 0.066 Uiso calc R 1 . .
    C C34 0.8303(7) 0.6406(6) 0.5006(5) 0.0451(15) Uani d . 1 . .
    H H34 0.9105 0.6125 0.4590 0.054 Uiso calc R 1 . .
    C C35 0.6306(6) 0.7583(5) 0.5182(5) 0.0363(12) Uani d . 1 . .
    C C36 0.5425(6) 0.8397(5) 0.4702(5) 0.0359(12) Uani d . 1 . .
loop_
    _atom_site_aniso_label
    _atom_site_aniso_U_11
    _atom_site_aniso_U_22
    _atom_site_aniso_U_33
    _atom_site_aniso_U_12
    _atom_site_aniso_U_13
    _atom_site_aniso_U_23
    Re2 0.0577(2) 0.05247(19) 0.04822(18) -0.01579(14) -0.01504(15) -0.00749(14)
    Re1 0.0644(2) 0.0581(2) 0.03748(16) -0.00922(15) -0.00999(14) -0.01234(13)
    Co1 0.0324(4) 0.0366(4) 0.0285(4) -0.0069(3) -0.0071(3) -0.0067(3)
    N1 0.035(2) 0.042(3) 0.032(2) -0.007(2) -0.011(2) -0.008(2)
    N2 0.035(2) 0.039(3) 0.036(3) -0.012(2) -0.006(2) -0.005(2)
    N3 0.036(2) 0.044(3) 0.033(3) -0.007(2) -0.009(2) -0.005(2)
    N4 0.035(2) 0.042(3) 0.035(3) -0.007(2) -0.012(2) -0.012(2)
    N5 0.031(2) 0.042(3) 0.042(3) -0.003(2) -0.012(2) -0.010(2)
    N6 0.033(2) 0.039(3) 0.031(2) -0.007(2) -0.006(2) -0.006(2)
    O1 0.087(5) 0.113(6) 0.060(4) 0.007(5) -0.019(4) -0.033(4)
    O2 0.165(10) 0.136(8) 0.082(6) -0.086(7) -0.030(7) -0.025(6)
    O3 0.219(13) 0.079(6) 0.077(6) -0.036(7) -0.055(8) 0.007(5)
    O4 0.071(5) 0.132(9) 0.166(11) 0.012(6) -0.023(6) -0.064(8)
    O5 0.087(5) 0.063(4) 0.113(7) -0.024(4) -0.033(5) 0.001(4)
    O6 0.088(6) 0.115(7) 0.126(8) -0.038(5) -0.046(6) -0.027(6)
    O7 0.114(8) 0.201(12) 0.082(7) -0.069(8) -0.021(6) -0.011(8)
    O8 0.122(7) 0.151(9) 0.046(4) 0.025(7) -0.025(5) -0.017(5)
    O9 0.141(10) 0.137(9) 0.087(7) -0.011(8) -0.042(7) -0.035(7)
    C1 0.036(3) 0.055(4) 0.044(4) -0.008(3) -0.014(3) -0.005(3)
    C2 0.037(3) 0.054(4) 0.046(4) -0.002(3) -0.006(3) -0.007(3)
    C3 0.042(4) 0.051(4) 0.055(5) 0.006(3) -0.004(3) -0.010(4)
    C4 0.044(3) 0.046(4) 0.048(4) -0.005(3) -0.010(3) -0.014(3)
    C5 0.060(5) 0.049(4) 0.074(6) 0.004(4) -0.009(4) -0.031(4)
    C6 0.070(6) 0.066(6) 0.091(8) -0.003(5) -0.017(5) -0.052(6)
    C7 0.054(4) 0.046(4) 0.048(4) -0.019(3) -0.011(3) -0.010(3)
    C8 0.063(5) 0.059(5) 0.071(6) -0.023(4) -0.026(5) -0.014(4)
    C9 0.047(4) 0.059(5) 0.079(6) -0.021(4) -0.009(4) -0.022(5)
    C10 0.039(3) 0.055(4) 0.049(4) -0.010(3) -0.008(3) -0.012(3)
    C11 0.036(3) 0.034(3) 0.038(3) -0.008(2) -0.010(2) -0.004(2)
    C12 0.036(3) 0.032(3) 0.031(3) -0.002(2) -0.008(2) -0.003(2)
    C13 0.055(4) 0.060(4) 0.036(3) -0.003(3) -0.016(3) -0.013(3)
    C14 0.061(5) 0.079(6) 0.039(4) 0.003(4) -0.026(4) -0.008(4)
    C15 0.067(5) 0.060(5) 0.034(4) 0.002(4) -0.012(4) 0.009(3)
    C16 0.049(4) 0.034(3) 0.045(4) 0.000(3) -0.006(3) 0.001(3)
    C17 0.067(5) 0.038(4) 0.069(6) -0.010(3) -0.013(5) 0.002(4)
    C18 0.054(4) 0.040(4) 0.088(7) -0.014(3) -0.007(5) -0.013(4)
    C19 0.036(3) 0.041(3) 0.061(5) -0.009(3) -0.003(3) -0.018(3)
    C20 0.049(4) 0.057(5) 0.077(6) -0.013(4) -0.012(4) -0.027(5)
    C21 0.041(4) 0.074(5) 0.067(5) -0.008(3) -0.019(4) -0.036(5)
    C22 0.040(3) 0.054(4) 0.045(4) -0.011(3) -0.013(3) -0.017(3)
    C23 0.027(2) 0.036(3) 0.044(3) -0.005(2) -0.003(2) -0.010(3)
    C24 0.034(3) 0.040(3) 0.033(3) -0.003(2) -0.006(2) -0.005(2)
    C25 0.044(3) 0.043(3) 0.047(4) -0.005(3) -0.019(3) -0.007(3)
    C26 0.039(3) 0.056(4) 0.068(5) -0.002(3) -0.018(4) -0.012(4)
    C27 0.034(3) 0.054(4) 0.069(5) 0.004(3) -0.008(3) -0.028(4)
    C28 0.037(3) 0.049(4) 0.045(4) -0.010(3) -0.002(3) -0.019(3)
    C29 0.045(4) 0.066(5) 0.045(4) -0.016(3) 0.002(3) -0.026(4)
    C30 0.051(4) 0.070(5) 0.035(3) -0.015(4) 0.000(3) -0.019(3)
    C31 0.043(3) 0.061(4) 0.028(3) -0.018(3) -0.003(3) -0.012(3)
    C32 0.052(4) 0.070(5) 0.030(3) -0.022(4) -0.006(3) 0.001(3)
    C33 0.053(4) 0.056(4) 0.047(4) -0.011(3) -0.020(4) 0.011(3)
    C34 0.044(3) 0.052(4) 0.034(3) -0.005(3) -0.010(3) -0.003(3)
    C35 0.031(3) 0.044(3) 0.032(3) -0.012(2) -0.005(2) -0.004(2)
    C36 0.031(3) 0.042(3) 0.038(3) -0.008(2) -0.009(2) -0.012(3)
_geom_special_details
;
All e.s.d.'s (except the e.s.d. in the dihedral angle between two l.s. planes)
are estimated using the full covariance matrix. The cell e.s.d.'s are taken
into account individually in the estimation of e.s.d.'s in distances, angles
and torsion angles; correlations between e.s.d.'s in cell parameters are only
used when they are defined by crystal symmetry. An approximate (isotropic)
treatment of cell e.s.d.'s is used for estimating e.s.d.'s involving l.s.
planes.
;
loop_
    _geom_bond_atom_site_label_1
    _geom_bond_atom_site_label_2
    _geom_bond_site_symmetry_2
    _geom_bond_distance
    _geom_bond_publ_flag
    Re2 O7 . 1.549(15) y
    Re2 O5 . 1.685(8) y
    Re2 O6 . 1.708(8) y
    Re2 O8 . 1.728(8) y
    Re1 O3 . 1.688(9) y
    Re1 O2 . 1.691(9) y
    Re1 O1 . 1.700(7) y
    Re1 O4 . 1.724(10) y
    Co1 N6 . 2.122(5) y
    Co1 N2 . 2.122(5) y
    Co1 N1 . 2.136(5) y
    Co1 N4 . 2.147(5) y
    Co1 N3 . 2.148(6) y
    Co1 N5 . 2.151(6) y
    N1 C1 . 1.336(8) ?
    N1 C12 . 1.356(8) ?
    N2 C10 . 1.318(8) ?
    N2 C11 . 1.362(8) ?
    N3 C13 . 1.317(9) ?
    N3 C24 . 1.352(9) ?
    N4 C22 . 1.337(9) ?
    N4 C23 . 1.362(9) ?
    N5 C25 . 1.336(9) ?
    N5 C36 . 1.373(9) ?
    N6 C34 . 1.324(9) ?
    N6 C35 . 1.360(8) ?
    O9 H109 . 0.85(10) ?
    O9 H209 . 0.86(14) ?
    C1 C2 . 1.422(11) ?
    C1 H1 . 0.9300 ?
    C2 C3 . 1.341(12) ?
    C2 H2 . 0.9300 ?
    C3 C4 . 1.407(11) ?
    C3 H3 . 0.9300 ?
    C4 C12 . 1.411(9) ?
    C4 C5 . 1.417(12) ?
    C5 C6 . 1.378(13) ?
    C5 H5 . 0.9300 ?
    C6 C7 . 1.418(12) ?
    C6 H6 . 0.9300 ?
    C7 C8 . 1.390(12) ?
    C7 C11 . 1.396(9) ?
    C8 C9 . 1.319(13) ?
    C8 H8 . 0.9300 ?
    C9 C10 . 1.407(11) ?
    C9 H9 . 0.9300 ?
    C10 H10 . 0.9300 ?
    C11 C12 . 1.445(9) ?
    C13 C14 . 1.395(11) ?
    C13 H13 . 0.9300 ?
    C14 C15 . 1.357(14) ?
    C14 H14 . 0.9300 ?
    C15 C16 . 1.397(13) ?
    C15 H15 . 0.9300 ?
    C16 C24 . 1.403(9) ?
    C16 C17 . 1.450(12) ?
    C17 C18 . 1.357(15) ?
    C17 H17 . 0.9300 ?
    C18 C19 . 1.407(12) ?
    C18 H18 . 0.9300 ?
    C19 C20 . 1.414(13) ?
    C19 C23 . 1.417(9) ?
    C20 C21 . 1.359(14) ?
    C20 H20 . 0.9300 ?
    C21 C22 . 1.392(11) ?
    C21 H21 . 0.9300 ?
    C22 H22 . 0.9300 ?
    C23 C24 . 1.418(10) ?
    C25 C26 . 1.389(11) ?
    C25 H25 . 0.9300 ?
    C26 C27 . 1.342(13) ?
    C26 H26 . 0.9300 ?
    C27 C28 . 1.420(11) ?
    C27 H27 . 0.9300 ?
    C28 C36 . 1.388(9) ?
    C28 C29 . 1.424(11) ?
    C29 C30 . 1.358(13) ?
    C29 H29 . 0.9300 ?
    C30 C31 . 1.418(10) ?
    C30 H30 . 0.9300 ?
    C31 C32 . 1.398(11) ?
    C31 C35 . 1.410(9) ?
    C32 C33 . 1.397(12) ?
    C32 H32 . 0.9300 ?
    C33 C34 . 1.386(10) ?
    C33 H33 . 0.9300 ?
    C34 H34 . 0.9300 ?
    C35 C36 . 1.432(9) ?
loop_
    _geom_angle_atom_site_label_1
    _geom_angle_atom_site_label_2
    _geom_angle_atom_site_label_3
    _geom_angle_site_symmetry_1
    _geom_angle_site_symmetry_3
    _geom_angle
    _geom_angle_publ_flag
    O7 Re2 O5 . . 108.3(5) ?
    O7 Re2 O6 . . 113.2(5) ?
    O5 Re2 O6 . . 109.3(5) ?
    O7 Re2 O8 . . 109.7(5) ?
    O5 Re2 O8 . . 107.7(6) ?
    O6 Re2 O8 . . 108.5(5) ?
    O3 Re1 O2 . . 111.0(5) ?
    O3 Re1 O1 . . 107.9(5) ?
    O2 Re1 O1 . . 111.5(5) ?
    O3 Re1 O4 . . 108.4(6) ?
    O2 Re1 O4 . . 110.6(6) ?
    O1 Re1 O4 . . 107.4(5) ?
    N6 Co1 N2 . . 94.4(2) ?
    N6 Co1 N1 . . 101.4(2) ?
    N2 Co1 N1 . . 78.1(2) ?
    N6 Co1 N4 . . 93.0(2) ?
    N2 Co1 N4 . . 169.5(2) ?
    N1 Co1 N4 . . 93.2(2) ?
    N6 Co1 N3 . . 163.7(2) ?
    N2 Co1 N3 . . 96.8(2) ?
    N1 Co1 N3 . . 92.5(2) ?
    N4 Co1 N3 . . 77.5(2) ?
    N6 Co1 N5 . . 78.0(2) ?
    N2 Co1 N5 . . 94.3(2) ?
    N1 Co1 N5 . . 172.3(2) ?
    N4 Co1 N5 . . 94.5(2) ?
    N3 Co1 N5 . . 89.4(2) ?
    C1 N1 C12 . . 117.7(6) ?
    C1 N1 Co1 . . 129.0(5) ?
    C12 N1 Co1 . . 113.1(4) ?
    C10 N2 C11 . . 117.6(6) ?
    C10 N2 Co1 . . 128.5(5) ?
    C11 N2 Co1 . . 113.8(4) ?
    C13 N3 C24 . . 118.8(6) ?
    C13 N3 Co1 . . 127.8(5) ?
    C24 N3 Co1 . . 113.0(4) ?
    C22 N4 C23 . . 118.5(6) ?
    C22 N4 Co1 . . 128.4(5) ?
    C23 N4 Co1 . . 113.1(4) ?
    C25 N5 C36 . . 117.2(6) ?
    C25 N5 Co1 . . 129.7(5) ?
    C36 N5 Co1 . . 113.1(4) ?
    C34 N6 C35 . . 118.8(6) ?
    C34 N6 Co1 . . 127.0(5) ?
    C35 N6 Co1 . . 114.2(4) ?
    H109 O9 H209 . . 116(16) ?
    N1 C1 C2 . . 121.7(7) ?
    N1 C1 H1 . . 119.1 ?
    C2 C1 H1 . . 119.1 ?
    C3 C2 C1 . . 120.1(7) ?
    C3 C2 H2 . . 120.0 ?
    C1 C2 H2 . . 120.0 ?
    C2 C3 C4 . . 120.2(7) ?
    C2 C3 H3 . . 119.9 ?
    C4 C3 H3 . . 119.9 ?
    C3 C4 C12 . . 116.5(7) ?
    C3 C4 C5 . . 123.6(7) ?
    C12 C4 C5 . . 120.0(7) ?
    C6 C5 C4 . . 119.8(7) ?
    C6 C5 H5 . . 120.1 ?
    C4 C5 H5 . . 120.1 ?
    C5 C6 C7 . . 122.6(8) ?
    C5 C6 H6 . . 118.7 ?
    C7 C6 H6 . . 118.7 ?
    C8 C7 C11 . . 117.4(8) ?
    C8 C7 C6 . . 124.7(8) ?
    C11 C7 C6 . . 117.8(7) ?
    C9 C8 C7 . . 120.7(8) ?
    C9 C8 H8 . . 119.6 ?
    C7 C8 H8 . . 119.6 ?
    C8 C9 C10 . . 119.2(8) ?
    C8 C9 H9 . . 120.4 ?
    C10 C9 H9 . . 120.4 ?
    N2 C10 C9 . . 122.7(8) ?
    N2 C10 H10 . . 118.7 ?
    C9 C10 H10 . . 118.7 ?
    N2 C11 C7 . . 122.1(6) ?
    N2 C11 C12 . . 116.7(6) ?
    C7 C11 C12 . . 121.2(6) ?
    N1 C12 C4 . . 123.8(6) ?
    N1 C12 C11 . . 117.5(5) ?
    C4 C12 C11 . . 118.7(6) ?
    N3 C13 C14 . . 122.7(8) ?
    N3 C13 H13 . . 118.7 ?
    C14 C13 H13 . . 118.7 ?
    C15 C14 C13 . . 119.4(8) ?
    C15 C14 H14 . . 120.3 ?
    C13 C14 H14 . . 120.3 ?
    C14 C15 C16 . . 119.3(7) ?
    C14 C15 H15 . . 120.3 ?
    C16 C15 H15 . . 120.3 ?
    C15 C16 C24 . . 118.1(7) ?
    C15 C16 C17 . . 123.8(8) ?
    C24 C16 C17 . . 118.1(8) ?
    C18 C17 C16 . . 121.6(8) ?
    C18 C17 H17 . . 119.2 ?
    C16 C17 H17 . . 119.2 ?
    C17 C18 C19 . . 120.6(8) ?
    C17 C18 H18 . . 119.7 ?
    C19 C18 H18 . . 119.7 ?
    C18 C19 C20 . . 123.1(7) ?
    C18 C19 C23 . . 119.6(8) ?
    C20 C19 C23 . . 117.3(8) ?
    C21 C20 C19 . . 119.1(7) ?
    C21 C20 H20 . . 120.5 ?
    C19 C20 H20 . . 120.5 ?
    C20 C21 C22 . . 120.7(8) ?
    C20 C21 H21 . . 119.7 ?
    C22 C21 H21 . . 119.7 ?
    N4 C22 C21 . . 122.1(8) ?
    N4 C22 H22 . . 119.0 ?
    C21 C22 H22 . . 119.0 ?
    N4 C23 C19 . . 122.3(7) ?
    N4 C23 C24 . . 117.6(6) ?
    C19 C23 C24 . . 120.1(7) ?
    N3 C24 C16 . . 121.7(7) ?
    N3 C24 C23 . . 118.2(6) ?
    C16 C24 C23 . . 120.1(7) ?
    N5 C25 C26 . . 122.8(8) ?
    N5 C25 H25 . . 118.6 ?
    C26 C25 H25 . . 118.6 ?
    C27 C26 C25 . . 120.1(8) ?
    C27 C26 H26 . . 119.9 ?
    C25 C26 H26 . . 119.9 ?
    C26 C27 C28 . . 119.7(7) ?
    C26 C27 H27 . . 120.1 ?
    C28 C27 H27 . . 120.1 ?
    C36 C28 C27 . . 117.0(7) ?
    C36 C28 C29 . . 119.2(7) ?
    C27 C28 C29 . . 123.9(7) ?
    C30 C29 C28 . . 121.2(7) ?
    C30 C29 H29 . . 119.4 ?
    C28 C29 H29 . . 119.4 ?
    C29 C30 C31 . . 121.1(7) ?
    C29 C30 H30 . . 119.4 ?
    C31 C30 H30 . . 119.4 ?
    C32 C31 C35 . . 117.7(7) ?
    C32 C31 C30 . . 123.8(7) ?
    C35 C31 C30 . . 118.5(7) ?
    C33 C32 C31 . . 119.4(7) ?
    C33 C32 H32 . . 120.3 ?
    C31 C32 H32 . . 120.3 ?
    C34 C33 C32 . . 118.7(7) ?
    C34 C33 H33 . . 120.6 ?
    C32 C33 H33 . . 120.6 ?
    N6 C34 C33 . . 123.2(7) ?
    N6 C34 H34 . . 118.4 ?
    C33 C34 H34 . . 118.4 ?
    N6 C35 C31 . . 122.2(6) ?
    N6 C35 C36 . . 117.7(6) ?
    C31 C35 C36 . . 120.1(6) ?
    N5 C36 C28 . . 123.2(6) ?
    N5 C36 C35 . . 117.0(6) ?
    C28 C36 C35 . . 119.8(6) ?
loop_
    _geom_torsion_atom_site_label_1
    _geom_torsion_atom_site_label_2
    _geom_torsion_atom_site_label_3
    _geom_torsion_atom_site_label_4
    _geom_torsion_site_symmetry_1
    _geom_torsion_site_symmetry_2
    _geom_torsion_site_symmetry_3
    _geom_torsion_site_symmetry_4
    _geom_torsion
    _geom_torsion_publ_flag
    N6 Co1 N1 C1 . . . . -86.0(6) ?
    N2 Co1 N1 C1 . . . . -178.2(6) ?
    N4 Co1 N1 C1 . . . . 7.8(6) ?
    N3 Co1 N1 C1 . . . . 85.4(6) ?
    N5 Co1 N1 C1 . . . . -170.6(15) ?
    N6 Co1 N1 C12 . . . . 100.1(4) ?
    N2 Co1 N1 C12 . . . . 7.9(4) ?
    N4 Co1 N1 C12 . . . . -166.2(4) ?
    N3 Co1 N1 C12 . . . . -88.6(4) ?
    N5 Co1 N1 C12 . . . . 15.5(19) ?
    N6 Co1 N2 C10 . . . . 75.1(7) ?
    N1 Co1 N2 C10 . . . . 175.8(7) ?
    N4 Co1 N2 C10 . . . . -149.6(11) ?
    N3 Co1 N2 C10 . . . . -93.0(7) ?
    N5 Co1 N2 C10 . . . . -3.2(7) ?
    N6 Co1 N2 C11 . . . . -108.0(5) ?
    N1 Co1 N2 C11 . . . . -7.3(5) ?
    N4 Co1 N2 C11 . . . . 27.3(14) ?
    N3 Co1 N2 C11 . . . . 83.8(5) ?
    N5 Co1 N2 C11 . . . . 173.7(5) ?
    N6 Co1 N3 C13 . . . . -123.2(8) ?
    N2 Co1 N3 C13 . . . . 10.0(6) ?
    N1 Co1 N3 C13 . . . . 88.3(6) ?
    N4 Co1 N3 C13 . . . . -179.0(6) ?
    N5 Co1 N3 C13 . . . . -84.2(6) ?
    N6 Co1 N3 C24 . . . . 48.9(9) ?
    N2 Co1 N3 C24 . . . . -177.9(4) ?
    N1 Co1 N3 C24 . . . . -99.6(5) ?
    N4 Co1 N3 C24 . . . . -6.9(4) ?
    N5 Co1 N3 C24 . . . . 87.8(5) ?
    N6 Co1 N4 C22 . . . . 16.2(6) ?
    N2 Co1 N4 C22 . . . . -119.2(12) ?
    N1 Co1 N4 C22 . . . . -85.4(6) ?
    N3 Co1 N4 C22 . . . . -177.2(6) ?
    N5 Co1 N4 C22 . . . . 94.4(6) ?
    N6 Co1 N4 C23 . . . . -161.2(4) ?
    N2 Co1 N4 C23 . . . . 63.4(13) ?
    N1 Co1 N4 C23 . . . . 97.2(4) ?
    N3 Co1 N4 C23 . . . . 5.3(4) ?
    N5 Co1 N4 C23 . . . . -83.0(4) ?
    N6 Co1 N5 C25 . . . . -179.1(6) ?
    N2 Co1 N5 C25 . . . . -85.5(6) ?
    N1 Co1 N5 C25 . . . . -93.0(18) ?
    N4 Co1 N5 C25 . . . . 88.7(6) ?
    N3 Co1 N5 C25 . . . . 11.3(6) ?
    N6 Co1 N5 C36 . . . . 0.7(4) ?
    N2 Co1 N5 C36 . . . . 94.3(5) ?
    N1 Co1 N5 C36 . . . . 86.8(17) ?
    N4 Co1 N5 C36 . . . . -91.5(5) ?
    N3 Co1 N5 C36 . . . . -168.9(5) ?
    N2 Co1 N6 C34 . . . . 88.4(6) ?
    N1 Co1 N6 C34 . . . . 9.6(6) ?
    N4 Co1 N6 C34 . . . . -84.2(6) ?
    N3 Co1 N6 C34 . . . . -138.2(8) ?
    N5 Co1 N6 C34 . . . . -178.2(6) ?
    N2 Co1 N6 C35 . . . . -94.8(5) ?
    N1 Co1 N6 C35 . . . . -173.6(4) ?
    N4 Co1 N6 C35 . . . . 92.6(5) ?
    N3 Co1 N6 C35 . . . . 38.6(10) ?
    N5 Co1 N6 C35 . . . . -1.4(4) ?
    C12 N1 C1 C2 . . . . 1.9(10) ?
    Co1 N1 C1 C2 . . . . -171.8(5) ?
    N1 C1 C2 C3 . . . . -2.3(12) ?
    C1 C2 C3 C4 . . . . 0.0(13) ?
    C2 C3 C4 C12 . . . . 2.3(12) ?
    C2 C3 C4 C5 . . . . -178.0(9) ?
    C3 C4 C5 C6 . . . . -179.8(10) ?
    C12 C4 C5 C6 . . . . -0.2(14) ?
    C4 C5 C6 C7 . . . . 0.4(17) ?
    C5 C6 C7 C8 . . . . -178.6(10) ?
    C5 C6 C7 C11 . . . . -1.0(16) ?
    C11 C7 C8 C9 . . . . -3.0(14) ?
    C6 C7 C8 C9 . . . . 174.6(10) ?
    C7 C8 C9 C10 . . . . 4.2(16) ?
    C11 N2 C10 C9 . . . . -1.3(12) ?
    Co1 N2 C10 C9 . . . . 175.5(7) ?
    C8 C9 C10 N2 . . . . -2.1(15) ?
    C10 N2 C11 C7 . . . . 2.5(10) ?
    Co1 N2 C11 C7 . . . . -174.7(5) ?
    C10 N2 C11 C12 . . . . -177.0(6) ?
    Co1 N2 C11 C12 . . . . 5.8(7) ?
    C8 C7 C11 N2 . . . . -0.5(11) ?
    C6 C7 C11 N2 . . . . -178.3(8) ?
    C8 C7 C11 C12 . . . . 179.0(7) ?
    C6 C7 C11 C12 . . . . 1.2(12) ?
    C1 N1 C12 C4 . . . . 0.6(10) ?
    Co1 N1 C12 C4 . . . . 175.3(6) ?
    C1 N1 C12 C11 . . . . 177.9(6) ?
    Co1 N1 C12 C11 . . . . -7.4(7) ?
    C3 C4 C12 N1 . . . . -2.7(11) ?
    C5 C4 C12 N1 . . . . 177.6(7) ?
    C3 C4 C12 C11 . . . . -179.9(7) ?
    C5 C4 C12 C11 . . . . 0.4(11) ?
    N2 C11 C12 N1 . . . . 1.2(9) ?
    C7 C11 C12 N1 . . . . -178.3(6) ?
    N2 C11 C12 C4 . . . . 178.6(6) ?
    C7 C11 C12 C4 . . . . -0.9(10) ?
    C24 N3 C13 C14 . . . . -2.1(11) ?
    Co1 N3 C13 C14 . . . . 169.5(6) ?
    N3 C13 C14 C15 . . . . 2.8(13) ?
    C13 C14 C15 C16 . . . . -1.8(13) ?
    C14 C15 C16 C24 . . . . 0.4(12) ?
    C14 C15 C16 C17 . . . . 178.6(8) ?
    C15 C16 C17 C18 . . . . -179.3(9) ?
    C24 C16 C17 C18 . . . . -1.1(13) ?
    C16 C17 C18 C19 . . . . 0.7(14) ?
    C17 C18 C19 C20 . . . . -179.4(9) ?
    C17 C18 C19 C23 . . . . -1.2(12) ?
    C18 C19 C20 C21 . . . . 178.7(8) ?
    C23 C19 C20 C21 . . . . 0.5(11) ?
    C19 C20 C21 C22 . . . . -1.6(12) ?
    C23 N4 C22 C21 . . . . 0.3(10) ?
    Co1 N4 C22 C21 . . . . -177.0(5) ?
    C20 C21 C22 N4 . . . . 1.3(12) ?
    C22 N4 C23 C19 . . . . -1.5(9) ?
    Co1 N4 C23 C19 . . . . 176.2(5) ?
    C22 N4 C23 C24 . . . . 179.2(6) ?
    Co1 N4 C23 C24 . . . . -3.1(7) ?
    C18 C19 C23 N4 . . . . -177.2(7) ?
    C20 C19 C23 N4 . . . . 1.1(10) ?
    C18 C19 C23 C24 . . . . 2.2(10) ?
    C20 C19 C23 C24 . . . . -179.6(6) ?
    C13 N3 C24 C16 . . . . 0.6(10) ?
    Co1 N3 C24 C16 . . . . -172.2(5) ?
    C13 N3 C24 C23 . . . . -179.5(6) ?
    Co1 N3 C24 C23 . . . . 7.7(7) ?
    C15 C16 C24 N3 . . . . 0.2(11) ?
    C17 C16 C24 N3 . . . . -178.1(7) ?
    C15 C16 C24 C23 . . . . -179.7(7) ?
    C17 C16 C24 C23 . . . . 2.0(10) ?
    N4 C23 C24 N3 . . . . -3.1(9) ?
    C19 C23 C24 N3 . . . . 177.5(6) ?
    N4 C23 C24 C16 . . . . 176.8(6) ?
    C19 C23 C24 C16 . . . . -2.6(9) ?
    C36 N5 C25 C26 . . . . -1.6(11) ?
    Co1 N5 C25 C26 . . . . 178.1(6) ?
    N5 C25 C26 C27 . . . . -0.4(13) ?
    C25 C26 C27 C28 . . . . 1.9(13) ?
    C26 C27 C28 C36 . . . . -1.2(11) ?
    C26 C27 C28 C29 . . . . 178.0(8) ?
    C36 C28 C29 C30 . . . . 0.5(11) ?
    C27 C28 C29 C30 . . . . -178.7(8) ?
    C28 C29 C30 C31 . . . . -1.8(12) ?
    C29 C30 C31 C32 . . . . -178.2(8) ?
    C29 C30 C31 C35 . . . . 0.2(12) ?
    C35 C31 C32 C33 . . . . -1.8(11) ?
    C30 C31 C32 C33 . . . . 176.6(8) ?
    C31 C32 C33 C34 . . . . 2.6(12) ?
    C35 N6 C34 C33 . . . . 1.7(11) ?
    Co1 N6 C34 C33 . . . . 178.4(6) ?
    C32 C33 C34 N6 . . . . -2.6(13) ?
    C34 N6 C35 C31 . . . . -0.8(10) ?
    Co1 N6 C35 C31 . . . . -177.9(5) ?
    C34 N6 C35 C36 . . . . 179.0(6) ?
    Co1 N6 C35 C36 . . . . 1.9(7) ?
    C32 C31 C35 N6 . . . . 0.9(10) ?
    C30 C31 C35 N6 . . . . -177.6(7) ?
    C32 C31 C35 C36 . . . . -178.9(7) ?
    C30 C31 C35 C36 . . . . 2.6(10) ?
    C25 N5 C36 C28 . . . . 2.3(10) ?
    Co1 N5 C36 C28 . . . . -177.5(5) ?
    C25 N5 C36 C35 . . . . 179.9(6) ?
    Co1 N5 C36 C35 . . . . 0.1(7) ?
    C27 C28 C36 N5 . . . . -0.9(10) ?
    C29 C28 C36 N5 . . . . 179.8(7) ?
    C27 C28 C36 C35 . . . . -178.5(6) ?
    C29 C28 C36 C35 . . . . 2.2(10) ?
    N6 C35 C36 N5 . . . . -1.4(9) ?
    C31 C35 C36 N5 . . . . 178.5(6) ?
    N6 C35 C36 C28 . . . . 176.3(6) ?
    C31 C35 C36 C28 . . . . -3.8(10) ?
loop_
    _geom_hbond_atom_site_label_D
    _geom_hbond_atom_site_label_H
    _geom_hbond_atom_site_label_A
    _geom_hbond_site_symmetry_A
    _geom_hbond_distance_DH
    _geom_hbond_distance_HA
    _geom_hbond_distance_DA
    _geom_hbond_angle_DHA
    O9 H209 O1 1_556 0.85(10) 1.99(8) 2.802(13) 157(19)
    O9 H109 O8 . 0.86(14) 2.26(17) 2.953(17)  14E1(2)
    C15 H15 O9 1_564 0.93 2.56 3.271(14) 134
    C33 H33 O5 2_766 0.93 2.51 3.116(12) 123
    C5 H5 O4 1_655 0.93 2.45 3.309(13) 154
    C33 H33 O5 2_766 0.93 2.51 3.116(12) 123
data_global
_journal_date_recd_electronic     2010-06-11
_journal_date_accepted     2010-06-13
_journal_name_full     'Acta Crystallographica, Section E'
_journal_year     2010
_journal_volume     66
_journal_issue      7
_journal_page_first     m816
_journal_page_last     m816
_journal_paper_category     QM
_journal_coeditor_code     HB5497
_publ_contact_author_name     'Dr. Toumi Akriche Samah'
_publ_contact_author_address
;
Laboratoire de Chimie des Mat\'eriaux
Facult\'e des Sciences de Bizerte
7021 Zarzouna Bizerte
Tunisie.
;
_publ_contact_author_email     'toumiakriche@yahoo.fr'
_publ_contact_author_fax     '216 72 590 566'
_publ_contact_author_phone     '216 72 591 906'
_publ_section_title
;
Tris(1,10-phenanthroline)cobalt(II) bis(perrhenate) monohydrate
;
loop_
    _publ_author_name
    _publ_author_footnote
    _publ_author_address
    'Toumi Akriche, Samah' .
;
Laboratoire de Chimie des Mat\'eriaux
Facult\'e des Sciences de Bizerte
7021 Zarzouna Bizerte
Tunisia
;
    'Al Othman, Zeid  Abdellah' .
;
Chemistry Department,
Faculty of Science, King Saud University,
PO Box 2455, Riyadh 11451,
Saudi Arabia
;
    'Rzaigui, Mohamed' .
;
Laboratoire de Chimie des Mat\'eriaux
Facult\'e des Sciences de Bizerte
7021 Zarzouna Bizerte
Tunisia
;
    'Mahfouz, Refaat Mohamed' .
;
Chemistry Department,
Faculty of Science, King Saud University,
PO Box 2455, Riyadh 11451,
Saudi Arabia
;
