# Supplementary material for: Tris(1,10-phenanthroline)cobalt(II) bis­(perrhenate) monohydrate
Source: Acta Crystallogr Sect E Struct Rep Online. 2010 Jun 18;66(Pt 7):m816. doi: 10.1107/S1600536810022750 (PMC3006859; doi:10.1107/S1600536810022750)
Supplement: Supplementary file 2 [file e-66-0m816-Isup2.hkl]

#
# h,k,l, Fc-squared, Fo-squared, sigma(Fo-squared) and status flag
#
data_I
_shelx_title ' cad4 in P -1'
_shelx_refln_list_code          4
_shelx_F_calc_maximum      379.91
_exptl_crystal_F_000      1066.00
_reflns_d_resolution_high  0.5979
 
loop_
 _symmetry_equiv_pos_as_xyz
 'x, y, z'
 '-x, -y, -z'
 
_cell_length_a    10.3501
_cell_length_b    13.1331
_cell_length_c    14.3921
_cell_angle_alpha  73.580
_cell_angle_beta   71.182
_cell_angle_gamma  78.502
 
_shelx_F_squared_multiplier     1.000
 
loop_
 _refln_index_h
 _refln_index_k
 _refln_index_l
 _refln_F_squared_calc
 _refln_F_squared_meas
 _refln_F_squared_sigma
 _refln_observed_status
   2   0   0      616.45      390.73     12.18 o
   3   0   0    24562.40    21738.61    245.09 o
   4   0   0      477.60      403.91     15.85 o
   5   0   0    26061.91    20887.13    204.36 o
   6   0   0     1181.55     1007.55     32.21 o
   7   0   0        4.45       31.88     30.75 o
   8   0   0     5707.58     4392.66     60.22 o
   9   0   0      150.64      151.77     29.03 o
  10   0   0      510.78      501.52     36.19 o
  11   0   0        0.37       26.47     44.20 o
  12   0   0       84.90       41.39     59.50 o
  13   0   0      116.83      226.53     61.05 o
  14   0   0        1.06       36.74     56.73 o
  15   0   0       29.44       25.15     59.17 o
  16   0   0        2.97      -26.12     66.37 o
 -16   1   0       75.66       37.10     61.93 o
 -15   1   0        7.11      -34.21     79.49 o
 -14   1   0       62.77      103.82     97.59 o
 -13   1   0       12.68        6.58     58.76 o
 -12   1   0      252.66      271.30     39.18 o
 -11   1   0     1053.32      959.24     47.47 o
 -10   1   0     1672.69     1152.88     78.34 o
  -9   1   0       97.03       89.06     28.92 o
  -8   1   0     1610.22     1288.60     39.49 o
  -7   1   0     4255.35     3216.42     78.54 o
  -6   1   0     5360.26     4307.79     47.80 o
  -5   1   0     8671.70     7563.87    113.05 o
  -4   1   0      534.99      394.81     17.96 o
  -3   1   0    33316.01    25273.66    177.35 o
  -2   1   0    22300.16    19487.88     93.54 o
  -1   1   0       84.71      203.51      8.36 o
   2   1   0    74931.77    76420.43    861.69 o
   3   1   0      151.54      161.94     12.45 o
   4   1   0      983.76      795.57     25.87 o
   5   1   0    31214.44    26448.87    338.15 o
   6   1   0      269.22      203.62     19.96 o
   7   1   0     5323.72     4160.99     52.58 o
   8   1   0      226.65      166.47     46.87 o
   9   1   0       15.72      -20.56     36.43 o
  10   1   0     4034.70     3080.34     63.13 o
  11   1   0      130.06      205.34     34.69 o
  12   1   0      135.77      166.76     37.51 o
  13   1   0      180.33       80.23     44.43 o
  14   1   0       22.90       99.00     59.30 o
  15   1   0       89.52      -52.89     66.90 o
  16   1   0        0.28      -67.44     67.44 o
 -16   2   0        9.47       39.54     46.62 o
 -15   2   0        0.01       29.46    124.87 o
 -14   2   0       38.09       33.94     61.22 o
 -13   2   0       21.21       36.48     56.92 o
 -12   2   0       41.76        7.24     55.44 o
 -11   2   0      243.68      223.15     39.05 o
 -10   2   0      431.49      369.84     66.39 o
  -9   2   0     1705.71     1510.45     82.87 o
  -8   2   0     1492.60     1144.98     38.25 o
  -7   2   0      538.54      381.86     27.27 o
  -6   2   0    12939.60    10324.49     73.78 o
  -5   2   0    17661.67    14253.83    408.46 o
  -4   2   0     8549.99     6716.94     47.90 o
  -3   2   0     1406.27     1302.79     27.08 o
  -2   2   0    17385.17    11943.92     67.19 o
  -1   2   0    59401.74    39181.74    109.75 o
   0   2   0    48976.18    34710.71    497.06 o
   1   2   0     4432.38     4543.23     30.13 o
   2   2   0    13247.27    17233.48     75.45 o
   3   2   0    22514.89    27933.05    111.36 o
   4   2   0     9376.72     9228.94     83.54 o
   5   2   0     6493.06     5786.04     48.71 o
   6   2   0      101.06       86.16     20.06 o
   7   2   0     2115.17     1760.38     37.77 o
   8   2   0     5478.83     4542.37     94.08 o
   9   2   0        3.67       34.34     32.12 o
  10   2   0       43.16       77.18     32.08 o
  11   2   0      107.77       79.06     34.90 o
  12   2   0      275.43      163.29     46.94 o
  13   2   0       44.21       91.95     74.83 o
  14   2   0        1.56      -15.04     52.34 o
  15   2   0        6.80       13.20     61.97 o
  16   2   0        3.50      -26.18     80.10 o
 -15   3   0        2.40      -40.94    114.81 o
 -14   3   0       48.77       74.70     47.14 o
 -13   3   0       58.54       94.15     40.21 o
 -12   3   0       17.71      -10.74     53.16 o
 -11   3   0      917.60      813.20     46.77 o
 -10   3   0      369.70      370.19     34.48 o
  -9   3   0       49.49      -16.92     64.23 o
  -8   3   0     5459.89     4432.50     64.21 o
  -7   3   0       24.53       18.65     27.96 o
  -6   3   0     1596.64     1470.68     34.38 o
  -5   3   0      104.79      126.14     26.54 o
  -4   3   0     5372.15     4383.36     42.36 o
  -3   3   0    22228.05    16565.96    202.74 o
  -2   3   0      324.09      272.09     17.76 o
  -1   3   0     2479.77     1904.51     25.46 o
   0   3   0    29097.70    21986.96    347.74 o
   1   3   0    11777.22    10230.90    140.27 o
   2   3   0    44080.79    50846.20    230.70 o
   3   3   0     1014.13      809.14     18.72 o
   4   3   0    13285.78    17094.99    104.63 o
   5   3   0    12382.88    13272.72     89.64 o
   6   3   0     4610.37     4876.27    105.96 o
   7   3   0     1882.43     1862.47     39.81 o
   8   3   0     1590.83     1352.77     40.09 o
   9   3   0     1100.03      902.38     39.34 o
  10   3   0     3009.34     2437.23     56.96 o
  11   3   0       41.95      -28.09     47.75 o
  12   3   0       39.62       18.54     40.75 o
  13   3   0      289.18      240.10     42.30 o
  14   3   0       35.20      -66.05     66.05 o
  15   3   0       35.70        7.52     75.44 o
  16   3   0       12.10      -63.39     64.23 o
 -15   4   0       14.60      -10.27     62.91 o
 -14   4   0       38.82       28.08     53.15 o
 -13   4   0        4.51       44.66     55.09 o
 -12   4   0        4.27       35.92     52.84 o
 -11   4   0      490.93      414.36     42.97 o
 -10   4   0        2.56        0.15     46.03 o
  -9   4   0     1071.15      882.20     47.95 o
  -8   4   0     1326.62     1178.20     41.58 o
  -7   4   0       59.39       74.25     25.50 o
  -6   4   0    16687.89    14042.04    198.15 o
  -5   4   0     3613.66     2936.78     41.98 o
  -4   4   0     6005.69     4857.75     46.80 o
  -3   4   0    11884.76     9583.97    111.50 o
  -2   4   0      221.93      152.98     13.70 o
  -1   4   0    33022.80    24139.73    482.07 o
   0   4   0     2562.47     2559.46     37.41 o
   1   4   0      459.45      454.29     14.80 o
   2   4   0    27143.43    27302.98    558.99 o
   3   4   0     9057.52    10515.77    155.33 o
   4   4   0    13459.77    16977.34    110.17 o
   5   4   0      110.85      133.12     19.67 o
   6   4   0       42.12       38.69     25.20 o
   7   4   0     8062.47     8330.25     74.40 o
   8   4   0      548.16      507.65     47.68 o
   9   4   0       44.22       19.65     42.14 o
  10   4   0      777.27      658.58     38.36 o
  11   4   0       25.08       34.63     38.23 o
  12   4   0      269.28      234.51     40.26 o
  13   4   0        0.87      -43.82     55.87 o
  14   4   0       53.06      -42.40     62.13 o
  15   4   0       25.19       37.06     60.11 o
  16   4   0        3.74      -64.12     64.12 o
 -15   5   0        2.03       78.92     52.25 o
 -14   5   0        0.10      -60.26     60.26 o
 -13   5   0       98.97       25.38     62.07 o
 -12   5   0       17.64       25.17     43.08 o
 -11   5   0       85.84       43.02     84.35 o
 -10   5   0        1.80       28.88     46.35 o
  -9   5   0      716.78      761.05     40.91 o
  -8   5   0     1414.58     1098.80     42.21 o
  -7   5   0      903.72      724.59     35.10 o
  -6   5   0     1288.46     1010.58     35.29 o
  -5   5   0      322.41      296.72     24.40 o
  -4   5   0     9537.12     7382.87     60.12 o
  -3   5   0     1684.61     1200.79     26.65 o
  -2   5   0      698.76      551.46     18.62 o
  -1   5   0    15609.47    11509.03    293.92 o
   0   5   0    10724.95     8329.47     60.17 o
   1   5   0    12770.95     9721.55    152.63 o
   2   5   0     1728.28     1706.59     25.84 o
   3   5   0      116.37      116.83     15.18 o
   4   5   0    21975.07    25828.38    161.21 o
   5   5   0     7194.79     9129.06     67.62 o
   6   5   0     2553.90     3047.23     46.89 o
   7   5   0     1238.00     1457.31     99.89 o
   8   5   0     1060.10     1062.43     50.92 o
   9   5   0     4635.34     4643.29     70.20 o
  10   5   0      231.59      236.16     36.48 o
  11   5   0       47.77       53.47     40.80 o
  12   5   0      514.35      426.39     44.17 o
  13   5   0      403.45      489.22     45.41 o
  14   5   0       96.31       80.27     45.13 o
  15   5   0       23.43       79.42     62.12 o
  16   5   0        0.91       19.62     64.66 o
 -15   6   0       30.60       16.82     86.11 o
 -14   6   0        0.43        1.45     82.60 o
 -13   6   0        1.92      -79.56     91.17 o
 -12   6   0      101.11       92.09     49.52 o
 -11   6   0      523.53      480.92     46.08 o
 -10   6   0       24.52      -26.82     51.53 o
  -9   6   0      226.47      220.85     45.52 o
  -8   6   0     1041.22     1002.39     40.64 o
  -7   6   0      486.13      439.03     86.72 o
  -6   6   0     7675.69     6106.48     98.40 o
  -5   6   0      179.02      136.08     31.81 o
  -4   6   0       49.07      -19.66     28.63 o
  -3   6   0     5065.59     4054.03     85.97 o
  -2   6   0      348.48      311.36     55.45 o
  -1   6   0    12199.14     9826.03    140.47 o
   0   6   0      231.70      150.58     15.64 o
   1   6   0     3630.69     2896.70    106.03 o
   2   6   0    34314.62    31219.63    277.71 o
   3   6   0      823.46      889.81     24.88 o
   4   6   0        2.40        3.29     25.19 o
   5   6   0     1787.69     2171.58     38.96 o
   6   6   0     4232.58     5224.97     83.20 o
   7   6   0     3364.47     4128.41     83.47 o
   8   6   0       23.25      -31.83     45.08 o
   9   6   0      828.26      781.60     42.07 o
  10   6   0      410.81      500.44     38.78 o
  11   6   0      488.50      499.66     42.64 o
  12   6   0        0.50      -11.54     58.30 o
  13   6   0        0.59       27.86     45.88 o
  14   6   0      434.75      399.00     83.61 o
  15   6   0       25.51      -54.39     65.33 o
  16   6   0       18.67        3.93     68.56 o
 -14   7   0        0.74      -38.29     64.50 o
 -13   7   0       20.90      -45.51     79.08 o
 -12   7   0        9.55       33.03     56.97 o
 -11   7   0        7.69      -45.17     56.92 o
 -10   7   0       73.11      117.17     35.42 o
  -9   7   0      410.50      440.74     56.46 o
  -8   7   0       56.73       99.13     30.11 o
  -7   7   0      251.24      236.15     31.28 o
  -6   7   0     4307.94     3515.35     57.27 o
  -5   7   0      234.71      261.24     29.78 o
  -4   7   0     3528.72     2903.42    150.33 o
  -3   7   0       90.42      157.47     21.96 o
  -2   7   0     1720.17     1284.38     30.75 o
  -1   7   0    28857.14    23365.35    378.13 o
   0   7   0       57.87       77.88     16.52 o
   1   7   0     7428.76     6429.90    130.41 o
   2   7   0     8446.89     7556.41     58.88 o
   3   7   0     4102.23     3882.48     45.55 o
   4   7   0    26704.23    28345.46    185.86 o
   5   7   0        6.67       61.39     24.85 o
   6   7   0       59.42       91.77     27.12 o
   7   7   0     5517.90     6471.27     73.97 o
   8   7   0       94.19      171.37     32.44 o
   9   7   0     2681.89     3397.71     65.71 o
  10   7   0        0.98      -49.57     49.57 o
  11   7   0        5.59      -24.03     97.66 o
  12   7   0      890.53      991.26     54.37 o
  13   7   0        6.22      -62.55     62.55 o
  14   7   0        6.18       -7.44     62.03 o
  15   7   0        1.76       -1.09     71.25 o
 -14   8   0        0.10       23.62     95.43 o
 -13   8   0        5.82       -6.61     69.49 o
 -12   8   0      123.35      202.92     63.89 o
 -11   8   0       60.52       90.64     44.85 o
 -10   8   0       71.05       99.25     42.66 o
  -9   8   0       50.20      122.55    108.73 o
  -8   8   0      237.12      195.07     32.98 o
  -7   8   0     1858.70     1750.56     49.78 o
  -6   8   0     2837.30     2354.81    101.44 o
  -5   8   0        4.96      -33.06     36.93 o
  -4   8   0     6827.73     5510.89     65.61 o
  -3   8   0     4135.88     3722.85     51.43 o
  -2   8   0     3295.31     2891.08     92.52 o
  -1   8   0     2575.42     2373.81     39.67 o
   0   8   0      133.78       80.78     25.12 o
   1   8   0    18927.23    16307.12    176.07 o
   2   8   0     4088.95     3309.83     73.48 o
   3   8   0        1.73      -14.05     29.32 o
   4   8   0     3131.62     3280.22     48.33 o
   5   8   0        3.07        7.37     44.24 o
   6   8   0     5176.96     5759.62     69.44 o
   7   8   0      372.31      490.08     47.61 o
   8   8   0      237.88      314.27     36.91 o
   9   8   0     2041.91     2291.78     60.69 o
  10   8   0       39.78       27.28     52.65 o
  11   8   0       27.70       64.86     61.46 o
  12   8   0      139.36       46.73     77.06 o
  13   8   0       23.90       33.23     50.07 o
  14   8   0      217.62      167.42     50.62 o
  15   8   0        2.26      -11.24     91.44 o
 -13   9   0        3.41      -65.34     65.34 o
 -12   9   0        1.55      -51.68     61.21 o
 -11   9   0       11.16       15.87     57.56 o
 -10   9   0       38.25       93.01     39.32 o
  -9   9   0      236.65      285.69     38.87 o
  -8   9   0       20.17       -5.18     47.65 o
  -7   9   0      596.55      631.00     52.75 o
  -6   9   0      264.88      222.98     32.71 o
  -5   9   0      623.28      575.26     35.43 o
  -4   9   0     1040.63     1054.53     62.34 o
  -3   9   0       37.65       43.94     28.65 o
  -2   9   0     8879.70     7458.00     72.15 o
  -1   9   0     7929.08     7547.66    103.87 o
   0   9   0     2441.77     2114.58     41.30 o
   1   9   0      838.58      749.81     29.27 o
   2   9   0     2467.28     2254.04     94.82 o
   3   9   0     9743.67     8628.04     88.88 o
   4   9   0     6026.93     5792.31    159.65 o
   5   9   0      461.59      505.65     32.98 o
   6   9   0     4145.61     4471.80     65.23 o
   7   9   0     3042.45     3105.03     60.31 o
   8   9   0     1214.27     1310.73     50.75 o
   9   9   0      636.08      704.54     45.63 o
  10   9   0      248.45      275.15     43.04 o
  11   9   0      300.06      279.97     47.97 o
  12   9   0      347.06      417.97     67.27 o
  13   9   0        4.68       34.82     64.56 o
  14   9   0        3.98       85.41     51.96 o
  15   9   0        3.32       13.67     65.99 o
 -13  10   0        0.50       14.94    104.61 o
 -12  10   0       89.77      156.29     57.14 o
 -11  10   0        5.64       90.57     51.12 o
 -10  10   0       45.82      -60.58     60.58 o
  -9  10   0      228.63      242.83     43.88 o
  -8  10   0        8.54      -53.39     53.39 o
  -7  10   0     1042.60     1101.59     47.57 o
  -6  10   0       36.42       18.07     69.76 o
  -5  10   0      159.02      160.61     31.60 o
  -4  10   0     3682.95     3243.16     59.87 o
  -3  10   0      338.36      450.46     31.03 o
  -2  10   0      547.36      478.18     31.55 o
  -1  10   0        6.93       22.34     71.59 o
   0  10   0     2284.92     1831.26     42.59 o
   1  10   0     7028.22     6487.11     69.84 o
   2  10   0     1632.70     1502.46     39.14 o
   3  10   0     1314.59     1165.10     37.15 o
   4  10   0     2541.74     2482.91     50.08 o
   5  10   0      462.57      567.07     60.44 o
   6  10   0       12.35       15.43     42.88 o
   7  10   0        3.09       68.12     33.86 o
   8  10   0     1187.09     1316.57     52.43 o
   9  10   0     1180.00     1263.82     53.44 o
  10  10   0      195.58      193.83     44.67 o
  11  10   0       21.52       15.92     61.69 o
  12  10   0      242.66      256.96     50.04 o
  13  10   0      102.04      114.32     64.29 o
  14  10   0      109.05       51.13     72.14 o
  15  10   0       36.41      -72.71     72.71 o
 -12  11   0        0.51       -7.81     62.76 o
 -11  11   0       12.82      -44.86     64.70 o
 -10  11   0       67.60      120.69     49.37 o
  -9  11   0        0.33      -15.17     56.51 o
  -8  11   0       21.98      -37.44     53.35 o
  -7  11   0      651.39      821.32     56.87 o
  -6  11   0        1.01      -25.25     46.60 o
  -5  11   0      182.46      195.54     33.92 o
  -4  11   0      365.06      400.52     35.67 o
  -3  11   0      185.90      202.77     35.19 o
  -2  11   0     8558.25     7916.00     88.67 o
  -1  11   0       43.83       11.90     38.69 o
   0  11   0      403.43      358.17     31.65 o
   1  11   0     4986.55     4610.63     67.54 o
   2  11   0       71.38       28.13     38.73 o
   3  11   0     6064.99     5539.43    135.95 o
   4  11   0      199.21      197.87     29.32 o
   5  11   0       12.22       35.87     32.53 o
   6  11   0     3363.28     3411.46     65.04 o
   7  11   0     1350.93     1295.66     57.07 o
   8  11   0      472.75      572.61     43.27 o
   9  11   0       61.53       29.45     57.73 o
  10  11   0        0.32      -29.28     57.91 o
  11  11   0      241.59      263.80     48.32 o
  12  11   0        4.32       17.28     69.04 o
  13  11   0        7.51      -37.01     55.86 o
  14  11   0        1.82      -41.58    105.83 o
 -12  12   0        7.74       94.41     54.05 o
 -11  12   0        8.87      118.27     51.80 o
 -10  12   0        6.16       43.94     47.23 o
  -9  12   0       93.68      150.56     55.58 o
  -8  12   0       28.48      -23.46     57.06 o
  -7  12   0       63.48       37.08     55.73 o
  -6  12   0        5.32      -39.37     86.92 o
  -5  12   0      299.90      375.49     39.42 o
  -4  12   0      943.52      890.52     57.61 o
  -3  12   0       18.91      -39.33     43.22 o
  -2  12   0        7.63      -43.96     43.96 o
  -1  12   0      152.25      116.98     31.47 o
   0  12   0     1665.04     1510.56     70.51 o
   1  12   0      890.06     1022.74     41.01 o
   2  12   0       78.15       19.78     33.72 o
   3  12   0     2498.84     2189.16     91.65 o
   4  12   0      283.86      277.44     34.05 o
   5  12   0      674.51      618.00     39.49 o
   6  12   0      361.72      374.50     39.98 o
   7  12   0       90.85       87.05     90.90 o
   8  12   0     1702.93     1787.53     61.60 o
   9  12   0       98.27      -23.03     58.31 o
  10  12   0      127.86      217.20     99.75 o
  11  12   0      227.15      251.46     76.18 o
  12  12   0       88.33       53.34     56.10 o
  13  12   0      194.97      112.26     61.98 o
  14  12   0        9.63       31.94    103.26 o
 -11  13   0        1.00      -60.93     60.93 o
 -10  13   0        0.18      -64.94     64.94 o
  -9  13   0        0.08      -63.88     96.71 o
  -8  13   0      112.27      231.16     44.02 o
  -7  13   0      221.21      285.98     43.95 o
  -6  13   0       33.20      -50.90     53.78 o
  -5  13   0        0.64        4.76     50.31 o
  -4  13   0      440.02      579.51     41.66 o
  -3  13   0      813.50      816.29     75.37 o
  -2  13   0      685.43      780.47    115.35 o
  -1  13   0      142.90      182.17     68.21 o
   0  13   0      157.56      180.14     32.19 o
   1  13   0     2622.64     2678.45     59.35 o
   2  13   0      358.12      350.54     35.24 o
   3  13   0      974.95      923.63     43.26 o
   4  13   0      254.26      282.77     35.39 o
   5  13   0      326.74      316.62     72.74 o
   6  13   0     1719.29     1755.77     64.09 o
   7  13   0        0.94       45.51     74.90 o
   8  13   0       15.52       88.05     43.82 o
   9  13   0      126.73       90.06     49.84 o
  10  13   0      109.37      173.68     47.00 o
  11  13   0      141.18      177.31     54.77 o
  12  13   0        7.70      -29.40     66.21 o
  13  13   0       66.83       85.61     62.63 o
 -10  14   0       27.88       92.94     46.51 o
  -9  14   0       13.29      -64.75     64.75 o
  -8  14   0       12.90       -8.79     68.28 o
  -7  14   0        1.35       71.16     40.30 o
  -6  14   0        3.46      -57.20     57.20 o
  -5  14   0      240.92      283.33     42.91 o
  -4  14   0       87.11       82.67     43.12 o
  -3  14   0      117.27      155.03     37.57 o
  -2  14   0      418.40      500.27     78.41 o
  -1  14   0        5.39       31.81     46.16 o
   0  14   0      452.41      495.04     37.49 o
   1  14   0       23.14      100.39     32.13 o
   2  14   0      539.39      574.72     49.44 o
   3  14   0     1573.48     1652.00     54.63 o
   4  14   0       99.42       23.49     62.27 o
   5  14   0        0.66       22.31     47.09 o
   6  14   0      446.82      433.94     43.64 o
   7  14   0      135.69       84.65     46.22 o
   8  14   0     1054.66     1080.06     57.97 o
   9  14   0       15.10      -21.52     58.07 o
  10  14   0        7.35       46.34     82.53 o
  11  14   0      260.73      211.17     50.47 o
  12  14   0        9.57       -8.24     70.53 o
  13  14   0       70.96       80.89     97.86 o
 -10  15   0        5.12      -30.59     69.56 o
  -9  15   0        0.02       40.43     52.65 o
  -8  15   0       92.76      152.77     48.84 o
  -7  15   0       30.08      -19.18     64.83 o
  -6  15   0        5.02       62.89     46.93 o
  -5  15   0      181.26      329.58    120.35 o
  -4  15   0      106.07      175.59     41.20 o
  -3  15   0      527.20      688.18     48.13 o
  -2  15   0      119.81       34.26     55.00 o
  -1  15   0      126.27      114.29     45.11 o
   0  15   0      946.39     1036.84     49.54 o
   1  15   0      600.63      664.80     46.46 o
   2  15   0      327.20      374.60     59.36 o
   3  15   0        5.80       28.01     49.28 o
   4  15   0      122.10      161.62     37.89 o
   5  15   0      853.76      890.83     51.24 o
   6  15   0       46.32       74.67     44.70 o
   7  15   0        1.64       18.67     39.96 o
   8  15   0      173.59      257.41     42.74 o
   9  15   0       14.95      -63.99     63.99 o
  10  15   0       58.35       31.62     62.23 o
  11  15   0        0.82       -3.58    119.94 o
  12  15   0       14.64      -49.60     71.93 o
  -9  16   0       28.16       44.01     58.82 o
  -8  16   0        3.01      -27.68     66.63 o
  -7  16   0        0.79      -70.17     70.17 o
  -6  16   0       16.51      -36.18     63.80 o
  -5  16   0       47.47       94.96     48.15 o
  -4  16   0       16.25        6.52     58.69 o
  -3  16   0      172.32      242.05    109.41 o
  -2  16   0       65.93       61.85     47.38 o
  -1  16   0      158.33      257.75     47.14 o
   0  16   0       28.93     -103.60    103.60 o
   1  16   0       25.02       58.83     52.13 o
   2  16   0      872.86     1000.97     53.56 o
   3  16   0      350.88      433.56     43.76 o
   4  16   0      222.92      196.34     42.50 o
   5  16   0      164.60      113.56     47.30 o
   6  16   0      227.00      244.42     43.89 o
   7  16   0      405.19      372.86     48.65 o
   8  16   0       24.49       53.53     42.95 o
   9  16   0       65.63      -44.49     73.48 o
  10  16   0      108.94      178.66     66.86 o
  11  16   0       82.93       99.61     57.81 o
  12  16   0       53.48       29.11     59.55 o
  -8  17   0       69.93       66.03     90.70 o
  -7  17   0        3.28       34.35     56.39 o
  -6  17   0        0.46      -31.56     73.34 o
  -5  17   0      101.48      162.32     49.71 o
  -4  17   0        1.11      -58.90     58.90 o
  -3  17   0      136.18      219.93     46.11 o
  -2  17   0        0.98       24.07     54.61 o
  -1  17   0        0.76       33.68     56.19 o
   0  17   0      325.98      460.45     80.64 o
   1  17   0        1.99      -59.40     59.40 o
   2  17   0        9.09       -4.68     56.39 o
   3  17   0       30.17       62.23     59.16 o
   4  17   0       71.34       57.80     42.72 o
   5  17   0       88.77      142.37     43.07 o
   6  17   0        2.22       19.72     57.97 o
   7  17   0       36.53       31.05     60.51 o
   8  17   0       43.61       78.43     51.45 o
   9  17   0       13.46       62.65     77.33 o
  10  17   0        0.45      -69.57     69.57 o
  11  17   0        4.39       78.00     55.18 o
  -6  18   0        2.41        2.68     75.57 o
  -5  18   0        0.26        9.34     64.94 o
  -4  18   0       30.56       91.23     52.94 o
  -3  18   0      111.32      231.56     68.08 o
  -2  18   0        0.89      -62.36     62.36 o
  -1  18   0       17.57      -49.79     76.05 o
   0  18   0      154.61      190.97     45.89 o
   1  18   0       10.10       -6.03     68.01 o
   2  18   0      345.67      587.62     92.79 o
   3  18   0        5.50      -61.52     61.52 o
   4  18   0        2.00       28.55     47.21 o
   5  18   0      272.04      404.15     49.96 o
   6  18   0        1.24      -63.96     63.96 o
   7  18   0      128.07      169.02     47.37 o
   8  18   0        3.74      -46.59     66.51 o
   9  18   0       13.59       68.74     52.06 o
  10  18   0      107.73      187.66     51.44 o
  -5  19   0       25.57       -6.00     67.90 o
  -4  19   0       31.72       57.02     68.15 o
  -3  19   0        3.07      -44.85     68.79 o
  -2  19   0        1.34       68.14    146.21 o
  -1  19   0       35.42       90.93     98.87 o
   0  19   0       58.40        1.72     53.65 o
   1  19   0        0.23      -64.89     64.89 o
   2  19   0       39.13      -47.13     65.07 o
   3  19   0       11.07       54.20     49.71 o
   4  19   0       38.75       -5.08     66.38 o
   5  19   0        0.25       -0.72     72.06 o
   6  19   0        0.22      -67.03     67.03 o
   7  19   0       55.08      132.72     76.92 o
   8  19   0        0.78       -3.22    160.06 o
  -3  20   0        6.61      -46.79    114.68 o
  -2  20   0       11.35      -30.96     84.42 o
  -1  20   0        7.56      -11.42     55.27 o
   0  20   0       23.38      -24.23     67.23 o
   1  20   0       36.50       41.01     68.57 o
   2  20   0       23.91       81.83    113.12 o
   3  20   0       25.44       89.36     62.54 o
   4  20   0       34.43       10.56     55.58 o
   5  20   0       85.04       62.38     57.24 o
   6  20   0       24.39       29.30     68.75 o
   1  21   0        0.45      -27.80     97.79 o
   2  21   0       17.30       28.03     66.98 o
   3  21   0        0.09       -1.23     55.72 o
  -6 -20   1       25.21      144.35     63.48 o
  -5 -20   1        2.52       36.58    109.41 o
  -4 -20   1        3.77        3.71     53.84 o
  -3 -20   1       54.52       63.10     73.52 o
  -2 -20   1       26.80       26.36     53.43 o
  -1 -20   1        6.83      -65.84     65.84 o
   0 -20   1        9.89        5.55     65.27 o
   1 -20   1        5.98      130.23     44.56 o
   2 -20   1       19.19       59.66     57.99 o
  -8 -19   1        0.38      -31.79     72.30 o
  -7 -19   1        0.13       40.47     67.29 o
  -6 -19   1       87.13       61.50     69.58 o
  -5 -19   1       24.81      -11.09     62.99 o
  -4 -19   1        8.50      -15.69     52.67 o
  -3 -19   1       45.17       63.16     52.55 o
  -2 -19   1        4.25      -44.84     77.60 o
  -1 -19   1       78.35       39.80     70.09 o
   0 -19   1        3.64       23.91     66.87 o
   1 -19   1        3.71      -44.60     63.62 o
   2 -19   1       77.03      167.60     49.09 o
   3 -19   1        7.28      -49.79     66.47 o
   4 -19   1       17.12       48.28     67.94 o
  -9 -18   1       13.74       -0.15     73.61 o
  -8 -18   1      182.85       43.44     76.54 o
  -7 -18   1        4.87       -6.69     52.54 o
  -6 -18   1        6.80       62.79     64.22 o
  -5 -18   1      107.57       27.88     67.88 o
  -4 -18   1       48.07       72.61     43.79 o
  -3 -18   1      189.16      234.56     48.85 o
  -2 -18   1        2.66        9.89     68.82 o
  -1 -18   1       13.05       24.40     59.09 o
   0 -18   1       87.22      210.23    112.18 o
   1 -18   1        0.20      -38.94     63.82 o
   2 -18   1       30.30       84.84     67.33 o
   3 -18   1        0.17      -40.13     61.55 o
   4 -18   1       40.47      115.31     67.33 o
   5 -18   1        1.97       50.92     61.46 o
   6 -18   1        2.52      -38.99     62.54 o
 -10 -17   1        0.60       35.07     68.77 o
  -9 -17   1        0.51        0.20     54.57 o
  -8 -17   1       15.72      -66.95     66.95 o
  -7 -17   1       36.66       44.22     62.62 o
  -6 -17   1      276.72      280.09     48.97 o
  -5 -17   1        3.84      -33.67     59.71 o
  -4 -17   1       49.56       33.99     60.82 o
  -3 -17   1      237.77      265.90     47.76 o
  -2 -17   1       78.64       68.01     61.22 o
  -1 -17   1      242.96      334.56     47.39 o
   0 -17   1       24.49       24.48     58.57 o
   1 -17   1       68.55       47.13     49.92 o
   2 -17   1      393.15      575.53     51.16 o
   3 -17   1        4.69        5.25     58.69 o
   4 -17   1       25.74      131.18     44.95 o
   5 -17   1       42.82      -54.28     66.72 o
   6 -17   1        1.18      -29.93    103.33 o
   7 -17   1       55.37      -44.32     71.43 o
 -11 -16   1        0.19       58.99     68.76 o
 -10 -16   1       36.88       50.57     65.85 o
  -9 -16   1      141.69      118.72     58.26 o
  -8 -16   1      139.65      140.12     46.60 o
  -7 -16   1       74.30       78.98     43.46 o
  -6 -16   1       43.03       33.53     60.31 o
  -5 -16   1      198.51      321.70     42.69 o
  -4 -16   1      511.45      520.26     93.06 o
  -3 -16   1      247.72      357.54     42.50 o
  -2 -16   1        1.61      -26.62     56.39 o
  -1 -16   1      243.69      187.66     43.88 o
   0 -16   1      111.23      114.08    121.23 o
   1 -16   1        1.01      -45.59     56.27 o
   2 -16   1        4.79      -57.69     57.69 o
   3 -16   1       10.92        0.30     57.08 o
   4 -16   1       55.42      125.17     42.45 o
   5 -16   1        5.87        9.73     60.85 o
   6 -16   1        2.41       31.82     59.81 o
   7 -16   1       31.58       41.45     65.64 o
   8 -16   1       13.02       -8.17     67.67 o
   9 -16   1        2.79      -47.93     72.50 o
 -12 -15   1       21.26      -19.43    108.26 o
 -11 -15   1       18.19       55.09     59.16 o
 -10 -15   1       15.79       57.33     51.31 o
  -9 -15   1       29.09      -12.19     83.27 o
  -8 -15   1       51.21       14.16     63.42 o
  -7 -15   1      279.47      298.82     95.29 o
  -6 -15   1       95.78       98.59     48.92 o
  -5 -15   1       27.28       39.09     72.40 o
  -4 -15   1      652.19      677.60     65.44 o
  -3 -15   1      587.96      529.66     47.84 o
  -2 -15   1      748.02      714.43     54.30 o
  -1 -15   1        3.87      -13.99    107.65 o
   0 -15   1       82.07      137.97     40.18 o
   1 -15   1      545.05      564.69     51.80 o
   2 -15   1      602.86      649.83     55.45 o
   3 -15   1       55.95       19.99     54.54 o
   4 -15   1       14.17       65.30     44.98 o
   5 -15   1      147.23      164.17     80.77 o
   6 -15   1       24.25       62.02     50.48 o
   7 -15   1       59.94       81.71     50.94 o
   8 -15   1        0.32      -70.46     81.79 o
   9 -15   1        1.50      -71.17     71.17 o
  10 -15   1       14.77       71.43     73.21 o
 -13 -14   1        9.41      -59.58    112.65 o
 -12 -14   1       35.56       61.19     56.79 o
 -11 -14   1       42.77        0.58     55.89 o
 -10 -14   1        1.69      -49.76     62.17 o
  -9 -14   1      461.76      603.89    145.27 o
  -8 -14   1        0.11      -40.28    110.29 o
  -7 -14   1        7.92        0.75     78.14 o
  -6 -14   1      726.98      739.64     61.66 o
  -5 -14   1       25.78       30.07     42.40 o
  -4 -14   1      221.92      298.30     49.23 o
  -3 -14   1       23.41      -27.09     49.61 o
  -2 -14   1      195.67      292.06     39.64 o
  -1 -14   1      797.10      792.53     46.03 o
   0 -14   1        1.26       11.92     91.17 o
   1 -14   1        6.07       36.27     48.13 o
   2 -14   1       82.87       49.34     40.53 o
   3 -14   1      309.57      315.88     67.94 o
   4 -14   1      123.91      121.63     46.26 o
   5 -14   1        4.25      -12.62     55.65 o
   6 -14   1      149.40      247.26     43.55 o
   7 -14   1      105.84      167.76     44.60 o
   8 -14   1       15.52      -23.25     58.76 o
   9 -14   1       10.53        9.51     91.24 o
  10 -14   1       11.33      -18.80     79.56 o
 -13 -13   1        5.23      -24.95     73.34 o
 -12 -13   1       25.69       44.36     55.49 o
 -11 -13   1        0.05       -8.12     66.80 o
 -10 -13   1        5.00      -28.60     62.71 o
  -9 -13   1      333.54      325.04     50.81 o
  -8 -13   1        6.75      -13.43     57.11 o
  -7 -13   1      754.35      910.36     50.76 o
  -6 -13   1       18.12       39.90     36.86 o
  -5 -13   1        2.72       44.38     40.86 o
  -4 -13   1     3119.33     2919.11     66.04 o
  -3 -13   1       64.26        3.10     52.27 o
  -2 -13   1      896.03      900.68     44.41 o
  -1 -13   1      875.56      854.27     43.87 o
   0 -13   1       51.51       -5.27     52.81 o
   1 -13   1     2732.59     2863.75     63.53 o
   2 -13   1       70.67       96.22     39.78 o
   3 -13   1       65.45       36.12     50.09 o
   4 -13   1      516.93      498.06     43.79 o
   5 -13   1       90.45      144.98     37.72 o
   6 -13   1      361.57      496.00     44.70 o
   7 -13   1        4.91      -14.33    125.95 o
   8 -13   1       22.56      -53.29    113.26 o
   9 -13   1       35.89       18.74     61.90 o
  10 -13   1        8.94       -2.00     63.43 o
  11 -13   1        8.96      -34.28     68.73 o
 -14 -12   1       47.87       17.32     77.74 o
 -13 -12   1       18.65      127.98     78.21 o
 -12 -12   1       30.61       88.63     54.80 o
 -11 -12   1      302.40      404.57     53.72 o
 -10 -12   1      217.88      191.73    106.17 o
  -9 -12   1      271.13      307.03     45.83 o
  -8 -12   1       14.56       66.18     44.03 o
  -7 -12   1      364.20      429.12     43.46 o
  -6 -12   1     1321.09     1303.05     52.66 o
  -5 -12   1      344.96      378.03     38.68 o
  -4 -12   1        8.98      -32.98     44.89 o
  -3 -12   1       15.74       -2.06     42.29 o
  -2 -12   1     1916.42     1919.23     72.74 o
  -1 -12   1     1537.21     1372.02     43.88 o
   0 -12   1        0.66       72.29     33.42 o
   1 -12   1      897.83      930.91     41.41 o
   2 -12   1       47.11      -19.10     49.91 o
   3 -12   1     1354.10     1324.49     84.62 o
   4 -12   1        2.37       10.51     45.79 o
   5 -12   1        1.39        5.15     47.89 o
   6 -12   1     1193.77     1284.98     55.05 o
   7 -12   1       69.15       88.24     48.83 o
   8 -12   1       53.39       19.06    118.32 o
   9 -12   1       36.64       -3.33     61.05 o
  10 -12   1        0.05      -17.60     57.82 o
  11 -12   1       98.83      315.76     47.28 o
  12 -12   1       24.13       54.55     99.89 o
 -14 -11   1       18.12        3.47     74.88 o
 -13 -11   1       66.27       34.54    122.44 o
 -12 -11   1       26.96      114.88     52.17 o
 -11 -11   1       26.20        0.61     63.66 o
 -10 -11   1      273.03      269.77     85.30 o
  -9 -11   1      782.13      909.18     53.67 o
  -8 -11   1      649.09      632.51     47.56 o
  -7 -11   1      184.73      184.17     50.85 o
  -6 -11   1     1649.41     1737.20     66.59 o
  -5 -11   1     1819.89     1839.62     51.29 o
  -4 -11   1     5274.29     5024.46     73.07 o
  -3 -11   1      706.58      646.30     52.54 o
  -2 -11   1       65.67       60.28     28.14 o
  -1 -11   1      786.63      721.91     36.00 o
   0 -11   1      383.45      477.15     33.27 o
   1 -11   1     5339.55     4827.99     95.09 o
   2 -11   1       12.98        5.52     40.20 o
   3 -11   1      589.09      564.40     55.78 o
   4 -11   1     1721.77     1843.97    103.60 o
   5 -11   1       13.61       -9.59     45.35 o
   6 -11   1       36.22       33.91     69.09 o
   7 -11   1       11.12      -15.01     53.83 o
   8 -11   1      195.11      233.25     43.20 o
   9 -11   1      122.21      184.51     44.64 o
  10 -11   1       25.60       27.37     49.06 o
  11 -11   1        1.41      -89.15     89.15 o
  12 -11   1        1.56       60.75     45.98 o
 -14 -10   1        5.68      -77.80     77.80 o
 -13 -10   1       32.52      -32.06     66.15 o
 -12 -10   1      144.79      246.10     47.07 o
 -11 -10   1      154.77      260.38    128.25 o
 -10 -10   1      274.31      273.52     44.90 o
  -9 -10   1        6.61      -55.82     85.30 o
  -8 -10   1      111.75       66.24     61.46 o
  -7 -10   1     1798.05     1974.97     56.43 o
  -6 -10   1      104.37      174.32     43.83 o
  -5 -10   1       42.58       64.94     34.26 o
  -4 -10   1      411.99      480.41     42.01 o
  -3 -10   1     1296.89     1258.74     39.97 o
  -2 -10   1     8611.26     7715.86     78.99 o
  -1 -10   1     1052.29     1051.01     37.15 o
   0 -10   1     3232.20     3034.33     61.86 o
   1 -10   1     5921.30     5629.23     68.05 o
   2 -10   1      672.69      687.34     34.19 o
   3 -10   1     1323.70     1232.96     45.99 o
   4 -10   1      394.76      319.19     33.06 o
   5 -10   1      961.45      833.07     40.53 o
   6 -10   1     2218.92     2427.90     58.01 o
   7 -10   1       17.11        3.34     48.22 o
   8 -10   1        1.24       11.01     51.24 o
   9 -10   1      156.63      264.21     41.06 o
  10 -10   1       17.74      -28.06     67.40 o
  11 -10   1      162.96      219.65     45.37 o
  12 -10   1        0.00       -1.50     96.17 o
  13 -10   1        0.05      -65.77     65.77 o
 -15  -9   1       12.31       70.97     70.19 o
 -14  -9   1        6.47       31.30     65.80 o
 -13  -9   1      216.68      304.84    148.17 o
 -12  -9   1        2.43      -25.13     91.04 o
 -11  -9   1       47.84      -98.87     98.87 o
 -10  -9   1     1661.10     1927.47     65.20 o
  -9  -9   1      277.15      344.86     42.62 o
  -8  -9   1     1679.49     1690.57    108.94 o
  -7  -9   1       27.35       21.47     75.71 o
  -6  -9   1      167.98      284.34     31.52 o
  -5  -9   1    11385.64    11919.06    111.64 o
  -4  -9   1     3594.61     3691.37     57.11 o
  -3  -9   1      269.50      271.68     26.55 o
  -2  -9   1     4654.87     4248.18     56.30 o
  -1  -9   1     3809.12     3200.23     49.42 o
   0  -9   1     7695.35     6579.39     93.00 o
   1  -9   1     1276.79     1080.85     34.33 o
   2  -9   1      107.52      150.28     25.39 o
   3  -9   1     4352.80     4035.54    112.38 o
   4  -9   1      539.27      533.96     50.92 o
   5  -9   1      143.97       50.09     45.99 o
   6  -9   1      103.69       69.00     90.16 o
   7  -9   1      119.87       33.88     39.61 o
   8  -9   1      414.69      416.23     40.84 o
   9  -9   1       65.99       80.98     38.30 o
  10  -9   1       74.68       49.74     45.44 o
  11  -9   1       79.95      132.01     68.89 o
  12  -9   1        7.64        6.10     75.91 o
  13  -9   1        4.20       -1.36     53.59 o
 -15  -8   1       46.13       65.75     54.28 o
 -14  -8   1       25.48      -16.26     81.38 o
 -13  -8   1       22.76       -2.49     54.84 o
 -12  -8   1      144.34      214.40    104.61 o
 -11  -8   1       68.27      146.85     56.59 o
 -10  -8   1       36.15      -58.11     58.11 o
  -9  -8   1       18.75       28.83     41.63 o
  -8  -8   1     1853.97     2017.52     56.11 o
  -7  -8   1     2581.79     3025.91    107.72 o
  -6  -8   1        4.14        0.14     39.91 o
  -5  -8   1     2075.10     2377.15     57.34 o
  -4  -8   1      743.02      839.07     32.76 o
  -3  -8   1     8794.10     8792.29     74.21 o
  -2  -8   1     1092.20     1076.60     56.12 o
  -1  -8   1       52.33       51.28     24.09 o
   0  -8   1    14760.34    12711.45     91.07 o
   1  -8   1     4952.94     4247.12     52.15 o
   2  -8   1     3088.37     2596.24     44.22 o
   3  -8   1       85.90      113.33     23.24 o
   4  -8   1     1104.92      960.04     36.01 o
   5  -8   1     4716.47     4109.88     66.39 o
   6  -8   1     1981.84     1915.09     48.28 o
   7  -8   1      231.87      233.61     48.42 o
   8  -8   1      444.24      447.37     59.03 o
   9  -8   1      389.30      474.84     57.00 o
  10  -8   1      263.66      305.06     40.09 o
  11  -8   1      103.91      138.89     70.91 o
  12  -8   1       21.50       84.68     82.87 o
  13  -8   1       13.27      -61.03     61.03 o
  14  -8   1       28.59      111.40     53.13 o
 -15  -7   1       42.24       90.65     48.26 o
 -14  -7   1       74.93      104.82     54.62 o
 -13  -7   1       84.82       63.36     52.32 o
 -12  -7   1      208.96      331.68     91.85 o
 -11  -7   1      155.26      200.68     41.64 o
 -10  -7   1     2672.55     2868.19     70.19 o
  -9  -7   1      211.47      236.00     37.01 o
  -8  -7   1      251.12      253.04     35.57 o
  -7  -7   1     3802.41     4496.20     66.81 o
  -6  -7   1     1550.49     1666.60     81.58 o
  -5  -7   1    15240.16    17593.19    129.42 o
  -4  -7   1      162.75      193.88     23.33 o
  -3  -7   1     1836.75     1725.18     35.72 o
  -2  -7   1    21135.21    20140.50    137.10 o
  -1  -7   1       11.86       32.06     24.11 o
   0  -7   1     2861.86     2508.36     36.77 o
   1  -7   1      968.04     1050.29     28.03 o
   2  -7   1     3939.77     3659.00     45.89 o
   3  -7   1     8971.97     7806.90    181.00 o
   4  -7   1      436.67      320.60     25.82 o
   5  -7   1     1327.52     1302.55     38.63 o
   6  -7   1      861.46      791.68     36.85 o
   7  -7   1      450.46      368.37     33.40 o
   8  -7   1      327.34      309.09     34.89 o
   9  -7   1        5.22       -3.47     43.88 o
  10  -7   1      414.79      365.99     40.35 o
  11  -7   1      107.24      180.15     40.23 o
  12  -7   1       46.11      -32.54     57.94 o
  13  -7   1        4.98       24.26     49.07 o
  14  -7   1       13.56       56.64     51.27 o
 -15  -6   1       22.30       -8.82     80.23 o
 -14  -6   1        8.41        9.99     78.21 o
 -13  -6   1       20.41        5.74     59.97 o
 -12  -6   1       43.26       22.07     46.38 o
 -11  -6   1        2.30        3.70     54.67 o
 -10  -6   1       55.52       79.99     42.73 o
  -9  -6   1      313.68      358.40     38.63 o
  -8  -6   1     2662.56     2990.67     57.73 o
  -7  -6   1      218.01      223.21     32.73 o
  -6  -6   1      355.09      459.57     30.98 o
  -5  -6   1    14071.05    16576.12    119.67 o
  -4  -6   1      624.68      641.57     26.50 o
  -3  -6   1     7970.23     8702.95     62.84 o
  -2  -6   1     4017.49     4531.46     53.22 o
  -1  -6   1     8637.76     8235.30     58.99 o
   0  -6   1    37141.87    30810.08    150.86 o
   1  -6   1      364.36      437.30     19.87 o
   2  -6   1      512.21      468.32     29.99 o
   3  -6   1    16046.74    14457.26    101.22 o
   4  -6   1     1458.50     1452.79     33.33 o
   5  -6   1    13008.48    10952.38    140.07 o
   6  -6   1        1.84       28.65     35.08 o
   7  -6   1       42.61       -4.72     51.06 o
   8  -6   1     3261.38     2648.03     73.14 o
   9  -6   1       40.56       61.47    100.76 o
  10  -6   1      249.50      244.12     66.05 o
  11  -6   1       20.97       19.45     43.93 o
  12  -6   1        1.71        5.60     55.86 o
  13  -6   1       46.93      132.62     40.87 o
  14  -6   1       13.23       25.80     60.07 o
  15  -6   1        0.19        8.09     52.23 o
 -15  -5   1       31.83       18.90     54.04 o
 -14  -5   1      258.22      252.87     49.14 o
 -13  -5   1       53.59       42.85     60.05 o
 -12  -5   1      215.96      134.46     56.66 o
 -11  -5   1     1334.97     1224.30     54.65 o
 -10  -5   1     1130.86     1093.05     48.52 o
  -9  -5   1      111.79      161.03     51.87 o
  -8  -5   1     1247.17     1580.55     75.10 o
  -7  -5   1     4033.36     4923.92     80.10 o
  -6  -5   1     8156.55    10097.03    197.00 o
  -5  -5   1     3925.49     4799.16     53.24 o
  -4  -5   1      741.05      823.23     34.85 o
  -3  -5   1    17616.29    20959.45    124.83 o
  -2  -5   1     7441.01     7810.57     56.92 o
  -1  -5   1     4182.67     4129.60     37.44 o
   0  -5   1      525.68      438.12     17.43 o
   1  -5   1       10.80       13.30     18.34 o
   2  -5   1    10019.76     7763.91    121.97 o
   3  -5   1     6177.47     5175.50     78.88 o
   4  -5   1      633.26      597.80     24.79 o
   5  -5   1     6946.11     5697.81     59.21 o
   6  -5   1     1044.65      879.19     33.12 o
   7  -5   1     1200.26      960.51     37.71 o
   8  -5   1      961.26      775.90     37.61 o
   9  -5   1      272.31      242.68     31.80 o
  10  -5   1     1051.62      934.58     46.70 o
  11  -5   1       67.97       10.04     52.77 o
  12  -5   1       34.31       12.57     55.94 o
  13  -5   1       79.97      101.09     47.43 o
  14  -5   1        0.11       45.88     60.53 o
  15  -5   1       72.61      -42.80     83.20 o
 -16  -4   1        0.37       54.28     53.33 o
 -15  -4   1        2.79        7.21     81.18 o
 -14  -4   1       67.06       35.12     63.15 o
 -13  -4   1      111.16      120.51     42.01 o
 -12  -4   1        1.58       -0.35     53.59 o
 -11  -4   1      158.68      179.75     38.84 o
 -10  -4   1      502.34      440.84     39.15 o
  -9  -4   1     1486.93     1469.09     47.55 o
  -8  -4   1     1392.64     1446.14     46.60 o
  -7  -4   1       11.72       15.00     61.80 o
  -6  -4   1     5961.87     7328.10    150.67 o
  -5  -4   1    17403.80    21852.20    270.28 o
  -4  -4   1     8248.83    10568.26    113.66 o
  -3  -4   1      252.11      299.30     28.57 o
  -2  -4   1     5565.70     6505.52     72.06 o
  -1  -4   1    53478.75    53271.12    161.22 o
   0  -4   1    26913.13    23897.46    315.05 o
   1  -4   1     1053.25      830.23     32.15 o
   2  -4   1     3687.96     3217.25     32.66 o
   3  -4   1    21563.84    17849.23    187.34 o
   4  -4   1     8184.34     6560.44     87.73 o
   5  -4   1     7255.46     6077.91    129.53 o
   6  -4   1      169.68       84.54     45.38 o
   7  -4   1     6608.01     5278.97     77.94 o
   8  -4   1     3364.89     2801.61     54.39 o
   9  -4   1       66.61       50.93     33.98 o
  10  -4   1        0.22       15.70     45.60 o
  11  -4   1        0.51      -21.10     49.45 o
  12  -4   1      182.00       65.25    109.54 o
  13  -4   1       53.26       33.21     57.73 o
  14  -4   1        6.93       18.98     58.90 o
  15  -4   1        3.76       23.91     59.61 o
 -16  -3   1       59.46      -42.30     91.24 o
 -15  -3   1        0.15       49.17     59.63 o
 -14  -3   1       24.49        2.86     57.29 o
 -13  -3   1      232.16      265.01     43.58 o
 -12  -3   1        2.37      -52.79     52.79 o
 -11  -3   1     1076.09      919.58     47.99 o
 -10  -3   1        6.27       -7.46     44.65 o
  -9  -3   1       19.73       22.04     33.98 o
  -8  -3   1     5637.17     5381.90     67.62 o
  -7  -3   1        6.31       75.66     32.01 o
  -6  -3   1     3696.71     4030.78     50.48 o
  -5  -3   1       58.39      112.59     18.80 o
  -4  -3   1     6503.94     8989.69     62.80 o
  -3  -3   1    30260.92    37860.94    145.65 o
  -2  -3   1       93.97       82.34     12.63 o
  -1  -3   1     3426.97     4294.38     30.37 o
   0  -3   1    32166.28    30609.99    601.41 o
   1  -3   1    10616.61    11033.33     66.71 o
   2  -3   1     9460.74     7431.26    110.96 o
   3  -3   1      377.05      346.04     15.46 o
   4  -3   1    14205.42    11481.88     92.93 o
   5  -3   1    14254.32    11213.04    279.13 o
   6  -3   1     3108.35     2684.21     43.06 o
   7  -3   1      382.01      364.57     28.65 o
   8  -3   1      236.46      198.79     28.65 o
   9  -3   1     1926.10     1433.21     46.65 o
  10  -3   1     1936.93     1765.22     51.96 o
  11  -3   1      173.07      100.57     36.86 o
  12  -3   1      117.82       85.56     43.48 o
  13  -3   1      168.01      249.63     67.60 o
  14  -3   1       38.38       99.19     47.80 o
  15  -3   1       30.57      129.55     60.92 o
 -16  -2   1        0.31      -66.99     66.99 o
 -15  -2   1        0.35        6.60     57.76 o
 -14  -2   1       67.78       39.25     66.86 o
 -13  -2   1       34.12      -16.78     58.50 o
 -12  -2   1       20.41      -40.62     55.04 o
 -11  -2   1     1138.16     1038.57     48.49 o
 -10  -2   1        4.04      -97.66    105.15 o
  -9  -2   1     1230.25      974.59     39.77 o
  -8  -2   1      308.21      364.85     58.01 o
  -7  -2   1       21.49       39.64     26.58 o
  -6  -2   1    25432.41    24470.41    158.07 o
  -5  -2   1      110.03       76.34     18.05 o
  -4  -2   1     1933.30     1941.99     28.51 o
  -3  -2   1     9462.99    11519.37     77.03 o
  -2  -2   1       16.65       56.27     17.36 o
  -1  -2   1    73900.32    79993.06    820.49 o
   0  -2   1      157.85       88.33     11.82 o
   1  -2   1     4556.53     5064.39     42.62 o
   2  -2   1    44504.21    35132.84    551.63 o
   3  -2   1     2277.10     1929.84     58.28 o
   4  -2   1    10106.68     7947.07     56.59 o
   5  -2   1        4.08        4.22     24.14 o
   6  -2   1        3.74      -27.73     27.73 o
   7  -2   1     9242.47     7489.19    197.68 o
   8  -2   1     1572.74     1408.64     48.69 o
   9  -2   1      192.80      127.62     29.75 o
  10  -2   1       19.30      -35.16     44.97 o
  11  -2   1       17.51       79.59     40.04 o
  12  -2   1       93.72      125.41     37.36 o
  13  -2   1      147.81      199.44     40.78 o
  14  -2   1       24.15       -8.13     92.46 o
  15  -2   1       35.96       18.11     62.89 o
  16  -2   1        6.68        0.40     64.49 o
 -16  -1   1       29.74      102.61     52.45 o
 -15  -1   1        1.13      -51.54     85.91 o
 -14  -1   1        3.54      -14.92     60.47 o
 -13  -1   1      176.53      176.57     40.26 o
 -12  -1   1      269.77      281.22     39.70 o
 -11  -1   1      651.63      444.02     40.82 o
 -10  -1   1       23.09      -14.88     47.00 o
  -9  -1   1     1393.90     1261.03     42.93 o
  -8  -1   1     2836.57     2244.01     47.56 o
  -7  -1   1       16.13       -1.81     33.32 o
  -6  -1   1      569.28      623.60     26.36 o
  -5  -1   1      768.08      788.91     23.75 o
  -4  -1   1    14775.66    14055.33     94.07 o
  -3  -1   1    16626.46    18694.10    338.22 o
  -2  -1   1      864.08     1119.77     17.62 o
  -1  -1   1    24283.03    31802.62    531.10 o
   1  -1   1    23253.29    25296.08    295.81 o
   2  -1   1     1432.29     1631.67     18.72 o
   3  -1   1        9.27       10.41     12.95 o
   4  -1   1    50346.75    37901.07    570.00 o
   5  -1   1     4067.44     3180.02     60.65 o
   6  -1   1     2557.41     1982.03     35.05 o
   7  -1   1     2660.68     2269.83     42.06 o
   8  -1   1      178.61      169.72     26.34 o
   9  -1   1     6095.50     4757.00    103.73 o
  10  -1   1      448.89      467.77     35.84 o
  11  -1   1      228.98      262.87     36.91 o
  12  -1   1      444.85      317.99     41.50 o
  13  -1   1       61.84      116.29     46.25 o
  14  -1   1       90.11       93.05     41.37 o
  15  -1   1       41.94      -16.37     99.07 o
  16  -1   1        9.93       56.39     66.20 o
 -16   0   1        2.27       -2.34     83.14 o
 -15   0   1       33.78      136.05     56.87 o
 -14   0   1       30.36      -16.38     55.23 o
 -13   0   1        7.90       31.60     54.25 o
 -12   0   1      303.62      330.76     48.36 o
 -11   0   1      636.49      490.53     41.28 o
 -10   0   1      458.42      477.69     52.61 o
  -9   0   1      101.16       64.88     27.34 o
  -8   0   1     1565.23     1181.48     62.40 o
  -7   0   1     7870.25     6694.57     66.81 o
  -6   0   1    15337.32    12835.00    109.14 o
  -5   0   1     3579.10     3488.99     40.07 o
  -4   0   1      237.09      237.78     15.95 o
  -3   0   1    13065.09    11186.33    186.33 o
  -2   0   1     4224.16     4575.39     31.37 o
  -1   0   1    44999.09    50038.67   2012.50 o
   2   0   1    71498.10    53962.98   1370.30 o
   3   0   1      719.59      644.70     15.71 o
   4   0   1      175.71      240.45     30.73 o
   5   0   1      394.09      344.90     21.54 o
   6   0   1     5111.60     4341.42    182.08 o
   7   0   1     8113.82     6564.44     63.17 o
   8   0   1      270.04      222.57     27.70 o
   9   0   1      505.75      320.52     61.86 o
  10   0   1      210.53      134.01     32.04 o
  11   0   1      160.49       99.80     40.22 o
  12   0   1       22.38       16.82     43.41 o
  13   0   1        8.47      -13.11     71.52 o
  14   0   1      284.18      251.80     79.42 o
  15   0   1        1.09       -7.53     48.28 o
  16   0   1       19.73       60.57     64.31 o
 -15   1   1       29.37        9.18     63.39 o
 -14   1   1       71.03      114.77     41.11 o
 -13   1   1       25.61       11.49     56.39 o
 -12   1   1      159.07      129.43     70.44 o
 -11   1   1       51.60       47.11     40.44 o
 -10   1   1       70.99      110.04     60.65 o
  -9   1   1     1956.14     1618.63     46.36 o
  -8   1   1      487.89      353.15     31.24 o
  -7   1   1      254.37      276.08     65.17 o
  -6   1   1     1418.13     1158.20     31.85 o
  -5   1   1      271.28      265.29     19.12 o
  -4   1   1     9067.46     6902.82     48.14 o
  -3   1   1       93.80      126.41     13.08 o
  -2   1   1    55978.06    42509.13    652.87 o
  -1   1   1    67112.73    46592.80   1851.42 o
   2   1   1    13044.63    13857.16    418.45 o
   3   1   1    21415.36    18577.88    419.46 o
   4   1   1    39747.65    31098.19    539.81 o
   5   1   1      487.42      483.69     30.19 o
   6   1   1        4.22       23.70     21.59 o
   7   1   1     9773.76     8048.71     68.00 o
   8   1   1     1049.65      895.84     33.38 o
   9   1   1     4695.86     3614.88     73.95 o
  10   1   1       70.40       37.07     41.72 o
  11   1   1       93.94       23.56     45.92 o
  12   1   1      753.88      680.13    106.71 o
  13   1   1       66.02      -14.84     56.72 o
  14   1   1      193.58      250.06     74.29 o
  15   1   1       10.08       52.66     59.22 o
  16   1   1        0.10       14.67    116.43 o
 -15   2   1        1.23      -42.00     66.66 o
 -14   2   1        0.22      -61.00     61.00 o
 -13   2   1        0.66      -54.88     56.82 o
 -12   2   1      656.22      660.22     50.38 o
 -11   2   1      181.41      187.68     78.61 o
 -10   2   1      442.27      378.42     50.58 o
  -9   2   1      584.44      581.45     36.67 o
  -8   2   1       70.92       30.65     27.11 o
  -7   2   1     6121.75     5023.58     60.83 o
  -6   2   1     4713.37     3900.70     49.52 o
  -5   2   1      625.57      570.93     23.21 o
  -4   2   1    13883.81    11089.39     76.36 o
  -3   2   1    19309.17    16038.03    119.61 o
  -2   2   1    63777.63    46373.36    458.91 o
  -1   2   1     1674.04     1860.31     18.77 o
   0   2   1     1407.35      967.84     12.89 o
   1   2   1    62195.92    39078.31    567.30 o
   2   2   1    41529.83    31305.55    130.48 o
   3   2   1      163.72      156.00     12.89 o
   4   2   1     4514.98     3621.42     45.45 o
   5   2   1      779.91      707.49     21.86 o
   6   2   1     7596.67     5857.80     54.01 o
   7   2   1     1921.11     1490.63     38.09 o
   8   2   1      400.18      314.18     28.31 o
   9   2   1     3015.96     2216.38     48.07 o
  10   2   1       20.46       45.16     91.71 o
  11   2   1      177.43      132.33     34.30 o
  12   2   1       92.61      102.37     35.43 o
  13   2   1       97.25       64.68     53.57 o
  14   2   1      129.05       99.80     49.82 o
  15   2   1        0.49      -42.20     59.20 o
  16   2   1        1.20      -67.50     67.50 o
 -15   3   1        0.18      -11.59     50.78 o
 -14   3   1       50.40       62.20     48.44 o
 -13   3   1        0.67      -58.72     58.72 o
 -12   3   1       12.50       64.10     42.90 o
 -11   3   1        5.50      -50.32     61.12 o
 -10   3   1      221.49      294.29     35.86 o
  -9   3   1     1072.82      780.15     39.01 o
  -8   3   1      101.06       89.99     28.49 o
  -7   3   1      409.39      394.23     29.13 o
  -6   3   1     3355.30     2557.87     43.27 o
  -5   3   1     5428.37     4534.31     48.75 o
  -4   3   1     2189.03     1768.87     30.12 o
  -3   3   1     1544.65     1337.61     23.25 o
  -2   3   1    23344.21    16556.86     88.58 o
  -1   3   1    31737.64    21242.15    150.74 o
   0   3   1     5508.25     3450.26     25.21 o
   1   3   1    17636.93    13225.10    216.99 o
   2   3   1    25877.46    20957.61     88.68 o
   3   3   1    22304.52    26898.13    213.14 o
   4   3   1    13837.90    15639.92    403.80 o
   5   3   1     5314.03     4539.30     62.47 o
   6   3   1    16867.55    14323.05    166.00 o
   7   3   1    11511.04    10111.77    295.81 o
   8   3   1     4220.10     3552.97     53.82 o
   9   3   1      646.50      527.69     51.33 o
  10   3   1       63.12       82.86     34.14 o
  11   3   1     1201.38      810.76     45.18 o
  12   3   1      639.18      645.41     43.62 o
  13   3   1       52.05       58.85     55.80 o
  14   3   1       21.37      -54.50     60.66 o
  15   3   1       34.44       40.69     50.25 o
  16   3   1       15.45       24.86     60.21 o
 -15   4   1        1.11       -5.73     64.44 o
 -14   4   1       25.83       41.00     60.69 o
 -13   4   1       63.35      122.85     55.58 o
 -12   4   1      485.72      455.34     48.12 o
 -11   4   1       23.18       84.35     45.65 o
 -10   4   1        4.67       -7.54     47.45 o
  -9   4   1     1284.24     1113.37     54.43 o
  -8   4   1      661.04      654.48     35.67 o
  -7   4   1     7289.63     5881.53     69.63 o
  -6   4   1      168.91      138.48     36.20 o
  -5   4   1     1177.46      897.26     28.46 o
  -4   4   1    23754.56    18167.04    123.91 o
  -3   4   1       54.05       50.33     32.69 o
  -2   4   1     8168.95     6026.26    175.59 o
  -1   4   1     4902.46     3183.29    110.02 o
   0   4   1    14324.31    10099.22    105.83 o
   1   4   1    46190.19    31965.73    193.02 o
   2   4   1     6441.95     5902.01     45.99 o
   3   4   1     7394.21     7844.51     67.00 o
   4   4   1     4415.74     4919.98     42.45 o
   5   4   1     1059.76     1087.69     28.84 o
   6   4   1     6221.22     6217.65     58.44 o
   7   4   1        0.65      -17.72     34.72 o
   8   4   1     5769.69     4715.68     97.18 o
   9   4   1     1951.19     1614.40     45.64 o
  10   4   1       63.89       61.91     37.25 o
  11   4   1       29.16      -48.98     48.98 o
  12   4   1      203.30      133.93     37.95 o
  13   4   1      279.69      196.22     41.29 o
  14   4   1       29.58       24.92     63.21 o
  15   4   1       13.97       17.63     47.36 o
  16   4   1        8.28      -58.50     93.81 o
 -15   5   1        2.28       65.30     64.56 o
 -14   5   1       45.61       18.58     98.67 o
 -13   5   1        0.13      -60.16     60.16 o
 -12   5   1       45.59      101.59     37.36 o
 -11   5   1        3.14      -29.48     54.39 o
 -10   5   1      606.71      695.97     42.26 o
  -9   5   1      320.79      258.58     34.60 o
  -8   5   1      897.96      897.17     39.06 o
  -7   5   1     2304.39     2055.25     47.91 o
  -6   5   1        5.41       88.40     24.69 o
  -5   5   1     2102.09     1885.51     54.91 o
  -4   5   1     1886.37     1590.79     65.64 o
  -3   5   1     2383.99     1672.42     29.92 o
  -2   5   1    36090.30    27257.60    507.67 o
  -1   5   1      299.84      299.42     14.90 o
   0   5   1       39.99       26.42     12.02 o
   1   5   1    14741.03     9445.72     62.59 o
   2   5   1     1064.46      794.45     19.53 o
   3   5   1    43289.01    36938.39    404.74 o
   4   5   1       77.02       87.55     17.56 o
   5   5   1      484.64      764.74     26.43 o
   6   5   1    22685.83    27286.25    436.55 o
   7   5   1     1363.04     1649.97     46.06 o
   8   5   1     2219.65     2181.42     48.23 o
   9   5   1      250.50      221.29     30.56 o
  10   5   1        3.29       54.74     34.61 o
  11   5   1     1024.14      858.99     45.17 o
  12   5   1       49.39       20.52     51.87 o
  13   5   1       13.47       95.40     43.34 o
  14   5   1        1.44      -20.71     59.59 o
  15   5   1        7.54       51.75     96.44 o
  16   5   1        6.84       20.60     91.04 o
 -14   6   1       22.18       38.65     83.88 o
 -13   6   1      129.34       88.88     73.75 o
 -12   6   1       55.49       70.51     44.98 o
 -11   6   1       21.75       49.14     53.61 o
 -10   6   1       91.14      131.39     36.05 o
  -9   6   1      924.30      739.03     43.15 o
  -8   6   1      904.14      829.13     40.54 o
  -7   6   1     1244.51     1103.39     39.51 o
  -6   6   1      174.16      169.68     27.97 o
  -5   6   1     5880.23     4722.85     58.05 o
  -4   6   1    10763.01     8841.64    160.94 o
  -3   6   1      348.69      346.81     21.11 o
  -2   6   1     1513.36     1234.44     42.21 o
  -1   6   1      525.29      432.52     30.05 o
   0   6   1    17633.28    12535.43    258.19 o
   1   6   1    11011.78     8102.60     57.88 o
   2   6   1      908.84      897.60     28.50 o
   3   6   1    10233.72     8266.27    112.04 o
   4   6   1     6735.28     7333.88     57.68 o
   5   6   1     5060.76     5641.66     56.11 o
   6   6   1      463.02      563.08     30.69 o
   7   6   1      217.74      281.58     31.42 o
   8   6   1     9273.91    10565.73    161.21 o
   9   6   1      667.57      719.35     39.64 o
  10   6   1       89.48       99.72     33.18 o
  11   6   1      802.06      614.17     51.12 o
  12   6   1       30.25       12.63     74.09 o
  13   6   1      281.19      201.74     75.30 o
  14   6   1        0.22        3.22     47.05 o
  15   6   1       59.50       -5.06     67.33 o
  16   6   1       57.73       -2.90     65.40 o
 -14   7   1        4.42      -12.35     49.17 o
 -13   7   1        2.16       63.68     98.67 o
 -12   7   1       22.29       15.76     59.26 o
 -11   7   1       66.05       88.00     78.88 o
 -10   7   1      124.06      123.24     78.34 o
  -9   7   1        1.03     -130.91    136.89 o
  -8   7   1     1461.16     1452.00     81.58 o
  -7   7   1     1802.29     1530.00     70.84 o
  -6   7   1     1043.43      964.58     38.49 o
  -5   7   1       97.13      121.26     25.73 o
  -4   7   1     1894.79     1462.22     39.24 o
  -3   7   1     7693.22     5818.31    130.07 o
  -2   7   1    10316.65     8360.78     99.28 o
  -1   7   1     2008.11     1803.83     51.26 o
   0   7   1     5899.66     4375.70     44.12 o
   1   7   1    22951.47    16494.07    125.35 o
   2   7   1     2681.94     1965.89     85.30 o
   3   7   1    10398.68     8659.20     97.99 o
   4   7   1      955.32     1059.93     29.65 o
   5   7   1     5609.89     6248.39     78.95 o
   6   7   1     9159.75    10248.04    126.83 o
   7   7   1      197.05      249.07     32.00 o
   8   7   1       28.83       27.81     37.28 o
   9   7   1      402.63      365.68     38.01 o
  10   7   1      463.54      477.04     41.15 o
  11   7   1      551.78      621.86     61.73 o
  12   7   1        0.87      -11.93     53.63 o
  13   7   1       23.91       54.08     57.70 o
  14   7   1       56.08      -19.81     59.23 o
  15   7   1        6.66      -66.66     66.66 o
  16   7   1        0.11      -28.93     55.25 o
 -14   8   1        0.09      -70.76     70.76 o
 -13   8   1       63.69      135.60     88.94 o
 -12   8   1        8.66       90.10     46.69 o
 -11   8   1       16.88      -20.99     59.03 o
 -10   8   1      436.50      490.58     58.35 o
  -9   8   1       11.39        5.35     60.38 o
  -8   8   1      175.60      188.50     33.14 o
  -7   8   1        6.92       12.57     62.13 o
  -6   8   1        2.46       31.53     27.60 o
  -5   8   1     1472.12     1159.32     39.40 o
  -4   8   1      418.66      412.45     52.61 o
  -3   8   1        2.35       -7.06     42.48 o
  -2   8   1     3167.93     2563.31     94.35 o
  -1   8   1      433.15      334.35     22.78 o
   0   8   1     4324.86     3466.68     44.31 o
   1   8   1      372.87      283.23     33.84 o
   2   8   1     5770.18     4574.94     64.36 o
   3   8   1    16628.57    14117.64    105.35 o
   4   8   1       37.95       48.99     32.82 o
   5   8   1        6.46        2.08     33.79 o
   6   8   1     2121.81     2335.56     91.11 o
   7   8   1      504.34      689.34     37.77 o
   8   8   1     4428.97     5078.62     73.83 o
   9   8   1      388.74      365.80     40.40 o
  10   8   1      226.95      232.67     39.59 o
  11   8   1      902.32     1010.06     51.10 o
  12   8   1      249.18      209.08     44.48 o
  13   8   1      143.00      112.01     53.15 o
  14   8   1       81.37       52.36     52.32 o
  15   8   1        0.55      -54.31    107.45 o
  16   8   1       70.24       -9.18     69.56 o
 -13   9   1       13.95       -2.72     65.37 o
 -12   9   1        0.42      -44.21     59.36 o
 -11   9   1       18.00       38.22     64.09 o
 -10   9   1       42.29       22.79    117.71 o
  -9   9   1       14.83       41.36     41.65 o
  -8   9   1     1268.18     1231.53     52.19 o
  -7   9   1       88.95       60.11    107.38 o
  -6   9   1       33.33       12.44     95.97 o
  -5   9   1     1879.28     1527.20     45.51 o
  -4   9   1      414.53      360.33     38.77 o
  -3   9   1     7246.84     5788.63    112.24 o
  -2   9   1     1274.97     1329.36     57.34 o
  -1   9   1      403.78      442.35     25.59 o
   0   9   1    15195.48    12318.96    213.35 o
   1   9   1     3944.02     3534.83    115.82 o
   2   9   1     5399.73     4570.81     83.34 o
   3   9   1      129.96      127.82     23.87 o
   4   9   1       22.77       38.90     48.15 o
   5   9   1     7728.26     7212.77     73.68 o
   6   9   1     2249.72     2192.80     48.47 o
   7   9   1     1048.29     1165.67     44.26 o
   8   9   1      645.52      685.68     41.14 o
   9   9   1      258.06      283.50     38.63 o
  10   9   1      603.61      768.19     62.00 o
  11   9   1      103.89       69.78     51.30 o
  12   9   1       18.35      -61.75     62.75 o
  13   9   1      100.14       62.43     65.16 o
  14   9   1        5.43        2.47     65.22 o
  15   9   1        0.20      -17.64    120.35 o
 -13  10   1       27.93       16.04     54.76 o
 -12  10   1        8.00      -49.27     61.71 o
 -11  10   1        6.10       -6.36     57.48 o
 -10  10   1      202.32      308.71     51.87 o
  -9  10   1       15.55        3.39     43.64 o
  -8  10   1       30.25       63.79     41.29 o
  -7  10   1      107.31       82.39     43.09 o
  -6  10   1      375.14      441.93     38.08 o
  -5  10   1     1489.59     1322.39     57.41 o
  -4  10   1       12.04       41.26     39.73 o
  -3  10   1     1080.21      928.60     37.19 o
  -2  10   1     1369.92     1315.41     39.30 o
  -1  10   1     1490.03     1129.87     37.08 o
   0  10   1       50.77      -14.61     36.00 o
   1  10   1       58.28       63.80     28.43 o
   2  10   1     9529.19     8108.52     75.91 o
   3  10   1     2866.98     2669.50     48.04 o
   4  10   1      442.08      488.97     43.29 o
   5  10   1     2098.26     1929.74     57.27 o
   6  10   1      553.01      589.59     50.11 o
   7  10   1     5960.67     6285.92    209.50 o
   8  10   1       80.21      113.67     33.76 o
   9  10   1      137.30      222.57     51.87 o
  10  10   1     1188.97     1274.08     64.09 o
  11  10   1      481.17      547.17     52.09 o
  12  10   1      397.85      488.76     52.72 o
  13  10   1        0.05      -17.84     66.67 o
  14  10   1       41.81      -37.97     69.05 o
  15  10   1       38.07        0.82     73.63 o
 -12  11   1        7.01       21.02    100.43 o
 -11  11   1        0.69       13.15     61.13 o
 -10  11   1       39.63       33.34     59.78 o
  -9  11   1      159.01      199.41     43.93 o
  -8  11   1      314.68      335.41     42.06 o
  -7  11   1        2.37       63.08     40.77 o
  -6  11   1       79.43      113.42     47.48 o
  -5  11   1     2244.99     2243.20     58.74 o
  -4  11   1      160.53      179.82     47.00 o
  -3  11   1     1511.08     1373.01     43.83 o
  -2  11   1      259.71      250.64     30.26 o
  -1  11   1       37.40      -16.08     36.81 o
   0  11   1    12493.70    11135.55     94.84 o
   1  11   1       10.19       59.29     29.17 o
   2  11   1       72.07       53.23     30.83 o
   3  11   1     1283.75     1365.28     56.19 o
   4  11   1      721.82      650.04     69.56 o
   5  11   1     4006.74     3507.88     60.69 o
   6  11   1       49.81       22.52     43.17 o
   7  11   1      125.40       92.14     44.78 o
   8  11   1     1009.71      951.88     67.81 o
   9  11   1       98.31      106.31     56.46 o
  10  11   1       82.89       83.97     58.28 o
  11  11   1       21.28       19.18     59.55 o
  12  11   1      269.55      264.04     51.02 o
  13  11   1       40.07      -12.82     79.76 o
  14  11   1       11.64       18.74     70.29 o
  15  11   1       37.64      -41.03     73.60 o
 -12  12   1        0.18       97.94     52.64 o
 -11  12   1       19.61       83.88     53.08 o
 -10  12   1       33.11       73.14     60.63 o
  -9  12   1        0.84      -43.33     86.04 o
  -8  12   1       28.03      -18.45     56.87 o
  -7  12   1        0.93       12.42     51.75 o
  -6  12   1      171.83      307.58     49.30 o
  -5  12   1       73.53       17.30     49.33 o
  -4  12   1      437.55      499.85     37.63 o
  -3  12   1     1556.65     1408.36     49.28 o
  -2  12   1        0.95      -26.33     71.39 o
  -1  12   1       41.15        4.21     49.30 o
   0  12   1      489.14      498.36     50.52 o
   1  12   1      690.54      528.70     33.82 o
   2  12   1     5297.88     4848.78    104.28 o
   3  12   1        0.62       -7.64     38.86 o
   4  12   1       93.04       31.95     38.97 o
   5  12   1     3083.72     2855.13     58.93 o
   6  12   1      156.37      117.48     69.02 o
   7  12   1     2108.72     2172.53     80.03 o
   8  12   1      251.20      264.34     39.00 o
   9  12   1       27.18       33.16     43.52 o
  10  12   1     1091.47     1331.76     59.06 o
  11  12   1        1.78      -51.77     63.17 o
  12  12   1       95.10      194.03    150.47 o
  13  12   1       66.99       31.92     72.57 o
  14  12   1        4.50       32.05     70.28 o
 -11  13   1        3.92       37.65     44.51 o
 -10  13   1        7.25       26.19     60.97 o
  -9  13   1      103.59      123.62     77.40 o
  -8  13   1       36.56       45.70     39.59 o
  -7  13   1       16.08       80.29     43.98 o
  -6  13   1      333.06      448.47     43.12 o
  -5  13   1      438.69      474.25     47.88 o
  -4  13   1      722.39      886.55     46.42 o
  -3  13   1       33.46      -46.61     46.61 o
  -2  13   1      280.53      256.21     80.23 o
  -1  13   1     4529.24     4274.85     72.38 o
   0  13   1      257.08      335.06     33.42 o
   1  13   1       22.68      -49.56     74.15 o
   2  13   1      241.39      255.90     32.20 o
   3  13   1      875.10      806.01     41.00 o
   4  13   1     1350.54     1282.23     47.37 o
   5  13   1      375.10      366.41     36.77 o
   6  13   1        5.16      -49.99     49.99 o
   7  13   1      643.87      721.25     44.70 o
   8  13   1        9.08      -10.50     53.32 o
   9  13   1      143.07       45.25     62.22 o
  10  13   1       57.35       -4.39     63.47 o
  11  13   1       15.81       24.45     61.95 o
  12  13   1       83.37       16.98     61.80 o
  13  13   1        4.84      -14.12     78.21 o
  14  13   1        0.30      -35.07    120.62 o
 -10  14   1        9.20       48.28     62.45 o
  -9  14   1        3.15      -11.38     65.93 o
  -8  14   1       27.97       79.64     42.50 o
  -7  14   1       33.46        2.90     57.78 o
  -6  14   1       24.33        4.89     55.50 o
  -5  14   1        2.26      -34.22     52.80 o
  -4  14   1      319.90      396.18     69.16 o
  -3  14   1      398.89      531.64     40.49 o
  -2  14   1       18.88       44.50     47.93 o
  -1  14   1       52.13      139.22     47.00 o
   0  14   1      165.07      207.86     60.11 o
   1  14   1     1789.03     1560.48     64.50 o
   2  14   1      617.55      579.67     41.30 o
   3  14   1      186.72      135.25     34.28 o
   4  14   1     1877.85     1612.25     67.54 o
   5  14   1     1196.11     1216.61     50.81 o
   6  14   1      689.94      774.17     45.08 o
   7  14   1       71.82       57.67     45.42 o
   8  14   1      317.06      304.37     44.26 o
   9  14   1      247.92      253.65     45.18 o
  10  14   1      259.21      303.12     47.51 o
  11  14   1       73.38      109.37     54.29 o
  12  14   1        9.84      136.62     53.97 o
  13  14   1       45.73       99.60    124.27 o
  -9  15   1       68.82      -49.59     70.63 o
  -8  15   1       10.02      -64.74     64.74 o
  -7  15   1        4.80       -4.73     60.26 o
  -6  15   1      167.97      161.53     65.58 o
  -5  15   1        1.49      -53.80     53.96 o
  -4  15   1       45.91      -17.93     59.84 o
  -3  15   1       70.76      -36.96     77.60 o
  -2  15   1       18.86      -24.91     51.01 o
  -1  15   1      857.13      966.66     50.52 o
   0  15   1      131.77      141.05     35.94 o
   1  15   1       12.38      162.09     32.60 o
   2  15   1      385.11      380.79     39.58 o
   3  15   1        3.06       87.43     34.62 o
   4  15   1      179.63      274.56     37.96 o
   5  15   1        0.99      -25.20     53.16 o
   6  15   1      308.90      141.96     68.48 o
   7  15   1      505.66      480.64     47.70 o
   8  15   1       27.59        8.90     48.15 o
   9  15   1        5.36       -2.01     77.80 o
  10  15   1       83.68       12.91     64.56 o
  11  15   1       96.89      181.53     48.30 o
  12  15   1       21.72       41.35     56.51 o
  13  15   1       40.03      -74.14     74.14 o
  -9  16   1        6.03      111.28     55.62 o
  -8  16   1       12.70        9.19     68.87 o
  -7  16   1        0.74       37.69     52.38 o
  -6  16   1        9.36       50.77     59.20 o
  -5  16   1       16.37      -31.14     60.83 o
  -4  16   1      274.34      390.23     66.32 o
  -3  16   1        2.08      -57.11     57.11 o
  -2  16   1        0.76       -6.06     53.82 o
  -1  16   1      587.76      844.58     49.47 o
   0  16   1        0.31       -1.61     43.18 o
   1  16   1      789.64      832.56     50.38 o
   2  16   1       71.02       32.23     55.14 o
   3  16   1        0.42      109.60     35.81 o
   4  16   1      847.11      858.42     57.95 o
   5  16   1      100.64       15.94     60.72 o
   6  16   1      212.61      273.62     42.82 o
   7  16   1       91.26       97.23     43.45 o
   8  16   1       21.42       51.90    104.68 o
   9  16   1      280.16      303.09     47.94 o
  10  16   1       14.74       59.66     52.28 o
  11  16   1        7.81      109.22     54.47 o
  12  16   1       25.76      163.91     88.88 o
  -8  17   1        1.74      -66.12     70.00 o
  -7  17   1        6.51      -24.09     70.01 o
  -6  17   1       61.51      102.63     46.65 o
  -5  17   1        6.21       13.25     49.62 o
  -4  17   1        6.03      -49.30     62.37 o
  -3  17   1       11.25       60.99     47.48 o
  -2  17   1       25.02       38.36     54.77 o
  -1  17   1      104.01      122.48     54.03 o
   0  17   1       23.15       34.16     57.15 o
   1  17   1      138.51      232.84     42.80 o
   2  17   1      132.64      105.36     83.54 o
   3  17   1       85.87       39.96     76.32 o
   4  17   1       53.86       50.46    120.82 o
   5  17   1        2.10       19.03     56.89 o
   6  17   1      283.54      272.13     46.27 o
   7  17   1       16.43        6.83     61.47 o
   8  17   1       13.35      131.49     57.00 o
   9  17   1      184.45       32.60     67.76 o
  10  17   1       11.54        8.06     54.16 o
  11  17   1       72.70       55.84     72.81 o
  -6  18   1       10.79      -15.12     68.94 o
  -5  18   1       28.45       46.93     54.24 o
  -4  18   1       14.03      -66.21     66.21 o
  -3  18   1       10.00       57.59     49.62 o
  -2  18   1       31.28      -57.65     65.56 o
  -1  18   1      247.35      396.15     49.08 o
   0  18   1       68.99      102.67     43.59 o
   1  18   1      120.59      100.71     68.08 o
   2  18   1       45.24      109.11     47.70 o
   3  18   1       64.80      145.05     50.31 o
   4  18   1      385.25      421.22     50.28 o
   5  18   1       11.87      -62.97     62.97 o
   6  18   1        1.80      -52.68     61.84 o
   7  18   1       99.71      170.23     44.45 o
   8  18   1       14.37       24.63     65.44 o
   9  18   1       38.83      153.75     72.87 o
  10  18   1        0.41      -38.71     69.88 o
  -5  19   1        0.00       51.32     66.85 o
  -4  19   1        5.81       24.84     65.94 o
  -3  19   1       17.27       39.43     64.06 o
  -2  19   1        5.96       46.88     59.82 o
  -1  19   1        2.22       -2.88     50.51 o
   0  19   1       34.65       14.09     52.14 o
   1  19   1      100.67      149.81     48.01 o
   2  19   1        2.14        8.17     66.86 o
   3  19   1        0.99      -62.83     62.83 o
   4  19   1       40.49       84.52     51.41 o
   5  19   1       35.01      -55.35     63.62 o
   6  19   1       81.37      114.86     53.55 o
   7  19   1       13.38       89.75     52.03 o
   8  19   1        7.82      -18.00     98.26 o
   9  19   1       91.30      235.94     49.50 o
  -3  20   1        6.95       25.13     99.07 o
  -2  20   1       82.38      -72.31     72.31 o
  -1  20   1       22.99       39.90     54.00 o
   0  20   1       35.71      100.26     46.40 o
   1  20   1        6.77      -76.72     76.72 o
   2  20   1        1.96      -65.54     65.54 o
   3  20   1       93.07      142.73    128.66 o
   4  20   1       39.70       56.35     54.81 o
   5  20   1       16.68      -10.78     65.14 o
   6  20   1       10.00       79.97     53.35 o
   7  20   1       20.18      -42.07     73.01 o
   0  21   1       28.13       84.86     53.55 o
   1  21   1        1.25       30.44     58.08 o
   2  21   1        0.57        6.83     68.46 o
   3  21   1       14.30       10.62     68.11 o
   4  21   1        2.65      -25.68     88.47 o
  -4 -20   2       31.66        4.94     65.53 o
  -3 -20   2        1.03      -68.95    144.05 o
  -2 -20   2       16.29      -16.60     93.06 o
  -1 -20   2       19.95       59.51     91.24 o
   0 -20   2        1.67        3.05     71.05 o
   1 -20   2        0.57       -5.32     69.56 o
  -7 -19   2       49.68      123.92     49.42 o
  -6 -19   2       13.21      -44.51     68.70 o
  -5 -19   2        0.16        1.72     63.72 o
  -4 -19   2      133.41      142.75     48.83 o
  -3 -19   2        0.36       10.51     59.84 o
  -2 -19   2       56.33      100.46     55.42 o
  -1 -19   2       49.29      150.45     54.82 o
   0 -19   2        2.16       18.33     65.80 o
   1 -19   2      133.35       82.53     76.65 o
   2 -19   2        0.44      -16.32     97.45 o
   3 -19   2        0.42       20.90     66.68 o
   4 -19   2       18.04       -1.99     74.81 o
  -8 -18   2       19.15       37.60     52.59 o
  -7 -18   2        5.83       10.09     67.60 o
  -6 -18   2       13.86      -28.42     64.99 o
  -5 -18   2       35.11       25.86     52.70 o
  -4 -18   2       12.31       -2.34     61.89 o
  -3 -18   2        2.50      -63.89     63.89 o
  -2 -18   2       80.51        9.90     65.41 o
  -1 -18   2       28.53      155.25     41.31 o
   0 -18   2        1.39       -9.86     58.87 o
   1 -18   2       10.93      -11.83     66.73 o
   2 -18   2        0.91       27.65     63.67 o
   3 -18   2       29.42       28.91     66.31 o
   4 -18   2        5.07       23.72    152.63 o
   5 -18   2        0.04       -0.88     65.79 o
   6 -18   2       32.00       11.19     57.20 o
 -10 -17   2       26.90      149.47     49.19 o
  -9 -17   2       39.02      -23.22     70.11 o
  -8 -17   2      111.49      109.88     47.33 o
  -7 -17   2       12.22       24.18     51.84 o
  -6 -17   2       80.99       17.00     62.84 o
  -5 -17   2       73.45       67.67     62.84 o
  -4 -17   2      136.23      159.54     64.09 o
  -3 -17   2       74.83      195.33     44.07 o
  -2 -17   2        0.24       31.50     55.29 o
  -1 -17   2      240.92      265.08     46.78 o
   0 -17   2      133.39      117.09     52.14 o
   1 -17   2      236.38      312.29     46.56 o
   2 -17   2        5.16      105.11     40.73 o
   3 -17   2        9.51      -40.70     60.35 o
   4 -17   2      112.30      289.70     66.32 o
   5 -17   2        2.30       -3.91     63.55 o
   6 -17   2       18.63      -18.06     64.93 o
   7 -17   2        0.33      -12.94    108.87 o
 -11 -16   2       11.67       87.03     58.00 o
 -10 -16   2       86.63       49.75     69.86 o
  -9 -16   2        0.74       91.13     49.13 o
  -8 -16   2        1.29       96.15     48.83 o
  -7 -16   2      236.66      331.78     47.95 o
  -6 -16   2       13.51      -44.96     65.51 o
  -5 -16   2       13.11       29.76     48.09 o
  -4 -16   2       16.63      -31.05     58.20 o
  -3 -16   2       17.04       30.79     55.85 o
  -2 -16   2      252.81      207.63     44.09 o
  -1 -16   2        9.99       18.81     54.46 o
   0 -16   2       84.95      123.64     41.36 o
   1 -16   2      284.05      299.57     46.31 o
   2 -16   2      155.69      116.51    105.56 o
   3 -16   2       25.74       14.14     85.57 o
   4 -16   2        6.60      -56.91     56.91 o
   5 -16   2      119.91       25.99     54.66 o
   6 -16   2       93.58       78.92     52.25 o
   7 -16   2        3.67       56.80     49.00 o
   8 -16   2        0.38       68.11     64.75 o
 -11 -15   2        1.02      -53.83     71.98 o
 -10 -15   2      206.86      324.06     53.19 o
  -9 -15   2       10.71      -53.91     65.13 o
  -8 -15   2      180.07       97.96    108.53 o
  -7 -15   2      116.30      148.40     44.92 o
  -6 -15   2        0.36        5.06     63.15 o
  -5 -15   2     1042.58      960.36     55.70 o
  -4 -15   2       67.16       24.43     58.38 o
  -3 -15   2      252.33      276.28     41.64 o
  -2 -15   2      652.26      514.84     48.09 o
  -1 -15   2      123.29      196.48     39.56 o
   0 -15   2      616.19      722.08     47.23 o
   1 -15   2       32.34       -7.75     55.20 o
   2 -15   2        0.73      -50.00     54.31 o
   3 -15   2      438.79      570.22     46.46 o
   4 -15   2       78.68      144.10     40.35 o
   5 -15   2       51.60       33.70     61.34 o
   6 -15   2        0.23       64.13     39.91 o
   7 -15   2        2.02       46.95     51.70 o
   8 -15   2       15.41      -13.31     78.41 o
   9 -15   2       14.79       63.29    128.05 o
 -12 -14   2       46.63       44.30     74.74 o
 -11 -14   2       12.71      -41.14     64.57 o
 -10 -14   2       18.89      -67.18     67.18 o
  -9 -14   2        9.28       -9.02     60.19 o
  -8 -14   2       70.52       44.03     62.24 o
  -7 -14   2      491.17      467.55     71.32 o
  -6 -14   2       48.39       93.66     45.91 o
  -5 -14   2       72.26      164.77     37.77 o
  -4 -14   2      102.74      146.56     47.21 o
  -3 -14   2      671.21      589.06     65.10 o
  -2 -14   2       88.13       43.15     36.80 o
  -1 -14   2       66.82       26.25     52.77 o
   0 -14   2      848.31      946.74     99.82 o
   1 -14   2      607.78      599.00     45.51 o
   2 -14   2      139.99      125.76     57.68 o
   3 -14   2       77.04       52.11     51.62 o
   4 -14   2        2.54      -11.67     51.61 o
   5 -14   2      546.59      581.85     49.41 o
   6 -14   2       15.62       25.35     45.37 o
   7 -14   2       29.76       31.69     57.77 o
   8 -14   2       67.08      138.96     44.89 o
   9 -14   2        5.89      -23.86     62.81 o
  10 -14   2       27.66      -48.97     71.82 o
 -13 -13   2       36.72      -28.59     74.85 o
 -12 -13   2        2.19      -62.57    106.30 o
 -11 -13   2       55.48       69.17     54.94 o
 -10 -13   2      357.64      411.62     52.04 o
  -9 -13   2       94.04       61.50     51.99 o
  -8 -13   2       10.03       71.62     46.25 o
  -7 -13   2      433.44      519.23     48.18 o
  -6 -13   2      360.09      294.61     41.91 o
  -5 -13   2     1941.03     1955.82     60.27 o
  -4 -13   2      143.24       86.06     41.91 o
  -3 -13   2      167.55      225.32     34.56 o
  -2 -13   2     2219.59     2098.49     58.78 o
  -1 -13   2      162.39      165.32     35.36 o
   0 -13   2     1162.37     1117.35     48.04 o
   1 -13   2      195.38      192.58     34.31 o
   2 -13   2      284.46      324.34     44.37 o
   3 -13   2     1197.79     1402.36     51.09 o
   4 -13   2       50.73       52.74    131.29 o
   5 -13   2        2.81       26.99     42.45 o
   6 -13   2        6.20        8.90     78.54 o
   7 -13   2       27.69       34.18     46.40 o
   8 -13   2       51.69       97.20     47.92 o
   9 -13   2        0.15       19.14     61.46 o
  10 -13   2       27.14       12.63     51.31 o
  11 -13   2        0.21       18.63     66.07 o
 -13 -12   2       38.07      123.63     57.71 o
 -12 -12   2        3.89      -42.76    109.48 o
 -11 -12   2      197.22       85.16     74.58 o
 -10 -12   2        1.79       52.87     50.70 o
  -9 -12   2        0.20        8.09     75.91 o
  -8 -12   2      924.35     1128.63     62.20 o
  -7 -12   2       10.07       74.35     40.82 o
  -6 -12   2      150.03       98.61     45.51 o
  -5 -12   2      898.30      877.98     45.62 o
  -4 -12   2      138.99      178.02     33.07 o
  -3 -12   2      835.81      887.34     41.92 o
  -2 -12   2       84.96       89.65     31.57 o
  -1 -12   2     1087.60     1007.88     43.39 o
   0 -12   2     2964.59     2854.44     60.03 o
   1 -12   2      145.29      166.41     32.28 o
   2 -12   2        1.40       78.49     52.81 o
   3 -12   2      975.21      933.99     83.14 o
   4 -12   2      292.33      280.55     45.38 o
   5 -12   2     1513.40     1770.54     56.30 o
   6 -12   2       18.95       36.55     50.38 o
   7 -12   2       10.14       63.65     89.48 o
   8 -12   2      152.92      263.60     50.38 o
   9 -12   2        0.62      -27.56     88.27 o
  10 -12   2       60.21      100.97     50.88 o
  11 -12   2        2.83      -65.87     65.87 o
  12 -12   2       11.82       32.29     68.93 o
 -14 -11   2       39.11      129.77     59.84 o
 -13 -11   2        5.36      103.82     57.96 o
 -12 -11   2        4.92       12.16     75.78 o
 -11 -11   2      637.28      727.74     58.54 o
 -10 -11   2       79.10       88.48     69.16 o
  -9 -11   2      213.80      239.87     77.46 o
  -8 -11   2      434.80      410.39     45.97 o
  -7 -11   2      919.96     1033.74     50.76 o
  -6 -11   2     2672.82     2804.02     64.56 o
  -5 -11   2      541.67      568.12     38.87 o
  -4 -11   2      106.86      118.25     31.23 o
  -3 -11   2     3855.20     3656.63     86.38 o
  -2 -11   2     1461.63     1401.69     44.03 o
  -1 -11   2     1054.65     1062.97     48.22 o
   0 -11   2       13.15      -15.07     39.97 o
   1 -11   2        1.64       21.20     40.17 o
   2 -11   2     1762.07     1725.86     53.49 o
   3 -11   2      830.12      777.61     40.44 o
   4 -11   2       64.93       56.91     31.60 o
   5 -11   2      457.20      407.27     38.47 o
   6 -11   2       11.83      -12.25     48.70 o
   7 -11   2      100.77      135.84     36.01 o
   8 -11   2       14.38       30.35     41.91 o
   9 -11   2       22.60       42.77     91.51 o
  10 -11   2      125.51       96.75    128.66 o
  11 -11   2        5.51      -65.04     65.04 o
  12 -11   2        1.36       -8.39     63.88 o
 -14 -10   2        7.04       72.38     57.00 o
 -13 -10   2       70.03      111.94     50.32 o
 -12 -10   2        1.37       26.21     52.95 o
 -11 -10   2       17.75      -65.81     65.81 o
 -10 -10   2        2.62        4.20     63.96 o
  -9 -10   2      460.46      459.41     47.42 o
  -8 -10   2      319.62      396.43     48.15 o
  -7 -10   2      261.80      293.26     61.59 o
  -6 -10   2     2474.35     2523.10     59.75 o
  -5 -10   2      939.74     1028.56     42.45 o
  -4 -10   2      501.27      502.10     36.72 o
  -3 -10   2      205.48      226.10     43.76 o
  -2 -10   2      702.44      719.05     34.95 o
  -1 -10   2     4880.19     4727.41     64.75 o
   0 -10   2     6014.24     5583.44     68.67 o
   1 -10   2     1124.15     1047.46     42.95 o
   2 -10   2     1503.67     1524.92     43.83 o
   3 -10   2     2337.23     1961.03     50.45 o
   4 -10   2     1969.55     1848.84     49.94 o
   5 -10   2      726.35      829.00     39.96 o
   6 -10   2       73.24       85.22     33.62 o
   7 -10   2      421.75      384.90     39.68 o
   8 -10   2      466.45      578.94     44.30 o
   9 -10   2       17.27      -11.66     52.28 o
  10 -10   2       33.59       10.76     69.49 o
  11 -10   2       17.33       61.25     43.36 o
  12 -10   2       21.65      -66.43     66.43 o
  13 -10   2        0.40       90.45     45.98 o
 -14  -9   2        5.40      -12.76     58.15 o
 -13  -9   2       86.20       -2.94     72.47 o
 -12  -9   2        9.83       53.74     52.43 o
 -11  -9   2      636.88      696.58     65.04 o
 -10  -9   2       77.13       49.65     49.91 o
  -9  -9   2       87.37       12.48     59.59 o
  -8  -9   2     2212.26     2711.04     79.35 o
  -7  -9   2       19.69       11.56     47.71 o
  -6  -9   2     1414.77     1506.66     48.41 o
  -5  -9   2      383.91      430.23     34.43 o
  -4  -9   2      840.68      797.64     51.53 o
  -3  -9   2     5802.26     5869.70     79.42 o
  -2  -9   2     1173.84     1099.63     36.18 o
  -1  -9   2        0.27      -34.95     34.95 o
   0  -9   2      528.94      547.38     29.89 o
   1  -9   2      625.64      617.48     31.99 o
   2  -9   2     2650.04     2438.03     47.12 o
   3  -9   2       47.91       44.28     29.30 o
   4  -9   2     1970.20     2000.09     47.35 o
   5  -9   2     1730.42     1505.71     45.22 o
   6  -9   2      201.05      162.22     32.89 o
   7  -9   2       15.62      -21.51     38.02 o
   8  -9   2       14.76      -38.04     49.19 o
   9  -9   2      312.70      226.35     41.06 o
  10  -9   2      149.04      208.55     42.69 o
  11  -9   2       26.94       56.43     46.94 o
  12  -9   2        8.58      -62.09     62.09 o
  13  -9   2       88.37      186.70     46.75 o
  14  -9   2        4.01        6.01     66.56 o
 -15  -8   2        2.82      -35.35    111.77 o
 -14  -8   2       51.47       74.26     69.97 o
 -13  -8   2       24.01      -66.47     66.47 o
 -12  -8   2        6.38      -66.33     66.33 o
 -11  -8   2      285.92      377.60     49.13 o
 -10  -8   2        7.83      -23.26     79.08 o
  -9  -8   2      555.47      521.60     44.93 o
  -8  -8   2       51.21        5.41     52.84 o
  -7  -8   2      440.95      501.89     37.90 o
  -6  -8   2     4992.12     5470.91     83.47 o
  -5  -8   2       74.94      104.06     79.29 o
  -4  -8   2     1765.94     2074.28     45.75 o
  -3  -8   2     6877.08     7359.98     70.87 o
  -2  -8   2     1944.11     1911.99     52.54 o
  -1  -8   2    26753.93    25103.42    169.00 o
   0  -8   2     1220.84     1248.07     33.76 o
   1  -8   2      170.40      162.89     23.97 o
   2  -8   2    12749.48    11600.83     85.72 o
   3  -8   2      312.88      321.94     27.45 o
   4  -8   2     2466.69     2148.25     45.32 o
   5  -8   2        6.71      -14.66     31.11 o
   6  -8   2       24.54       54.82     46.40 o
   7  -8   2     1963.76     1734.82     51.24 o
   8  -8   2      179.74      244.50     35.52 o
   9  -8   2       76.82       16.55     51.97 o
  10  -8   2       55.01       86.66     43.31 o
  11  -8   2        0.31      -16.80     55.26 o
  12  -8   2       25.57       34.11     48.84 o
  13  -8   2       46.65       64.51     64.30 o
  14  -8   2       10.43       23.81     63.98 o
 -15  -7   2       27.12       13.79     70.57 o
 -14  -7   2       56.66       84.96     56.72 o
 -13  -7   2       93.75       79.82     83.68 o
 -12  -7   2      167.67      191.10     47.22 o
 -11  -7   2      455.25      471.23     47.51 o
 -10  -7   2      114.67       88.06     40.77 o
  -9  -7   2      485.72      594.79     68.08 o
  -8  -7   2     2638.28     2987.37     64.42 o
  -7  -7   2      877.17      894.52     42.26 o
  -6  -7   2      671.11      838.04     59.23 o
  -5  -7   2      555.64      638.57     39.64 o
  -4  -7   2     2900.47     2997.23     48.08 o
  -3  -7   2     8301.83     8793.33     71.49 o
  -2  -7   2      780.10      795.62     28.51 o
  -1  -7   2     3867.12     3492.72     44.89 o
   0  -7   2      184.08      147.64     25.19 o
   1  -7   2     8605.27     8144.06     64.76 o
   2  -7   2     1775.89     1597.10     34.05 o
   3  -7   2      434.58      304.91     52.27 o
   4  -7   2    12448.00    10880.00    154.79 o
   5  -7   2      308.89      271.02     28.50 o
   6  -7   2      418.30      347.45     31.95 o
   7  -7   2      748.30      729.28     37.77 o
   8  -7   2       80.63       38.11     59.23 o
   9  -7   2     1385.14     1278.41     49.92 o
  10  -7   2       35.02       48.59     40.39 o
  11  -7   2        0.92      -47.02     52.75 o
  12  -7   2      221.68      148.01     44.23 o
  13  -7   2        2.31      -12.39     60.69 o
  14  -7   2       49.07      107.24     82.73 o
 -15  -6   2        7.28       85.47     47.13 o
 -14  -6   2        1.37       74.40     57.00 o
 -13  -6   2        0.78       57.17     49.29 o
 -12  -6   2      259.88      270.95     48.33 o
 -11  -6   2      176.89      242.24     41.87 o
 -10  -6   2      341.19      358.40     46.53 o
  -9  -6   2       79.04      123.83     34.56 o
  -8  -6   2      320.54      353.12     38.01 o
  -7  -6   2     4904.32     5777.21     73.54 o
  -6  -6   2    10019.47    11798.01     92.79 o
  -5  -6   2      923.63      955.67     33.75 o
  -4  -6   2     1550.08     1743.26     36.82 o
  -3  -6   2    16411.23    18278.29    115.28 o
  -2  -6   2    12191.28    12885.59     92.83 o
  -1  -6   2    21653.92    21376.48    232.39 o
   0  -6   2      204.59      194.32     17.75 o
   1  -6   2     5454.60     4812.25     46.75 o
   2  -6   2    14737.59    12699.72    292.29 o
   3  -6   2      548.22      535.54     24.16 o
   4  -6   2     2505.76     2330.79     40.96 o
   5  -6   2      471.77      471.42     28.17 o
   6  -6   2     2260.05     1981.97     45.17 o
   7  -6   2     3373.56     3048.52     56.54 o
   8  -6   2      519.64      549.35     36.67 o
   9  -6   2       27.42       58.72     35.70 o
  10  -6   2      114.09      164.51     36.01 o
  11  -6   2       66.53      -14.76     80.71 o
  12  -6   2       23.53      -13.11     81.45 o
  13  -6   2       13.61       31.88     57.20 o
  14  -6   2       15.67       23.45     59.31 o
  15  -6   2        0.07      -52.99     70.20 o
 -15  -5   2       18.44      -31.81     65.91 o
 -14  -5   2       46.70        2.52     74.56 o
 -13  -5   2       63.58       31.77     74.63 o
 -12  -5   2      669.17      568.71     61.25 o
 -11  -5   2        4.02      -39.19     60.85 o
 -10  -5   2        1.59      -48.90     48.90 o
  -9  -5   2     2122.71     2297.69     57.81 o
  -8  -5   2     1239.50     1428.25     57.61 o
  -7  -5   2      600.02      672.12     37.82 o
  -6  -5   2      804.88     1036.65     35.34 o
  -5  -5   2      376.79      510.48     27.88 o
  -4  -5   2     7629.10     9267.85    116.50 o
  -3  -5   2      754.07     1034.85     26.74 o
  -2  -5   2     5290.40     5518.36     47.13 o
  -1  -5   2    14514.18    14919.69    150.67 o
   0  -5   2     1127.17     1169.02     23.93 o
   1  -5   2     5758.20     5846.76     46.51 o
   2  -5   2       13.96        2.79     20.36 o
   3  -5   2    20684.77    18618.24    125.40 o
   4  -5   2    12031.65    10515.17     72.59 o
   5  -5   2       66.66       52.38     27.57 o
   6  -5   2       11.38       48.20     53.56 o
   7  -5   2     1910.10     1617.41     43.53 o
   8  -5   2      851.65      699.81     43.70 o
   9  -5   2     1802.28     1729.10     50.76 o
  10  -5   2       20.62      -23.55     46.13 o
  11  -5   2       77.90      -26.02     53.20 o
  12  -5   2      318.94      345.96     43.63 o
  13  -5   2        0.14       48.19     43.38 o
  14  -5   2       24.57       30.39     59.19 o
  15  -5   2       10.58       66.05     62.79 o
 -15  -4   2       29.66       82.48     54.11 o
 -14  -4   2        4.53      -12.56     71.32 o
 -13  -4   2       20.98       62.45     47.82 o
 -12  -4   2      333.74      389.68     67.00 o
 -11  -4   2       48.10       -3.27     53.63 o
 -10  -4   2      272.97      238.14     38.81 o
  -9  -4   2      367.52      467.19     48.29 o
  -8  -4   2        0.47       42.84     41.85 o
  -7  -4   2    13763.64    15863.06    112.99 o
  -6  -4   2     1686.94     1938.90     41.82 o
  -5  -4   2     2287.42     2709.99     61.73 o
  -4  -4   2    13933.25    16229.91    103.15 o
  -3  -4   2     2265.13     2851.47     35.14 o
  -2  -4   2    24072.44    28946.38    134.38 o
  -1  -4   2     1087.07     1451.61     66.12 o
   0  -4   2     1714.15     1911.08     25.12 o
   1  -4   2    39022.06    36582.63    198.02 o
   2  -4   2     4972.63     5085.20     41.21 o
   3  -4   2     5227.64     4930.96     43.60 o
   4  -4   2     1144.75     1035.60     30.53 o
   5  -4   2      585.03      461.91     27.35 o
   6  -4   2     5590.08     4741.30    162.09 o
   7  -4   2      173.13      206.51     27.06 o
   8  -4   2       68.16       48.27     32.98 o
   9  -4   2      943.73      822.53     61.39 o
  10  -4   2       85.86       81.21     34.76 o
  11  -4   2       75.30       70.97     81.52 o
  12  -4   2        1.37       38.55     51.91 o
  13  -4   2       19.19      -22.76     55.65 o
  14  -4   2       41.26      -55.92     85.50 o
  15  -4   2        1.67      -43.05     80.50 o
 -15  -3   2        1.24       59.56     61.71 o
 -14  -3   2      159.16      125.56     45.70 o
 -13  -3   2       65.08       86.08     48.32 o
 -12  -3   2      219.69      107.34     59.36 o
 -11  -3   2        0.95       16.79     40.88 o
 -10  -3   2      399.39      486.65     39.04 o
  -9  -3   2     3014.78     2760.29     59.91 o
  -8  -3   2       28.11      -27.26     39.98 o
  -7  -3   2     1021.71     1180.61     55.31 o
  -6  -3   2     2519.54     2953.00     46.32 o
  -5  -3   2     8037.04     9998.13     70.20 o
  -4  -3   2     2556.69     3159.40     38.20 o
  -3  -3   2       15.76      -12.22     22.29 o
  -2  -3   2    21934.59    26092.88    171.61 o
  -1  -3   2     7373.10     8769.13     56.01 o
   0  -3   2     6884.23     7553.15     62.74 o
   1  -3   2      576.68      706.63     16.67 o
   2  -3   2      225.64      162.13     12.89 o
   3  -3   2    24889.63    22627.68    251.44 o
   4  -3   2     6493.02     5517.47    124.20 o
   5  -3   2      258.17      222.01     21.44 o
   6  -3   2    10075.02     8938.82     71.44 o
   7  -3   2      984.53      821.72     32.66 o
   8  -3   2     1071.64      803.62     35.76 o
   9  -3   2       86.51      116.35     58.15 o
  10  -3   2      120.85      143.22     32.47 o
  11  -3   2      842.87      699.58     44.55 o
  12  -3   2      317.30      350.17     47.00 o
  13  -3   2      130.94      133.86     40.28 o
  14  -3   2        0.12      -16.35     57.33 o
  15  -3   2       14.00       83.34     48.92 o
  16  -3   2        2.87      -58.14     68.76 o
 -15  -2   2       16.39      -42.93     65.95 o
 -14  -2   2        1.39       19.02     59.41 o
 -13  -2   2      135.95      180.65     43.98 o
 -12  -2   2      421.39      403.64     44.31 o
 -11  -2   2      179.25      201.45     38.03 o
 -10  -2   2       11.39      -15.64     46.89 o
  -9  -2   2     1720.12     1491.18     47.85 o
  -8  -2   2      526.59      477.58     33.76 o
  -7  -2   2    10767.39    10987.79     87.30 o
  -6  -2   2        3.66       -5.53     31.95 o
  -5  -2   2     3175.62     3980.09    132.37 o
  -4  -2   2    18000.42    21323.15    260.08 o
  -3  -2   2     1247.16     1480.59     23.78 o
  -2  -2   2     3235.74     4839.33     34.91 o
  -1  -2   2     3025.49     3244.62     26.60 o
   0  -2   2    12810.38    15691.95    153.64 o
   1  -2   2   108935.02   105399.30    190.25 o
   2  -2   2     7892.88     8678.41    168.77 o
   3  -2   2     1647.87     1802.84     26.61 o
   4  -2   2     8617.45     7532.94     53.61 o
   5  -2   2      774.52      678.56     57.14 o
   6  -2   2     5376.97     4521.17    165.67 o
   7  -2   2       20.74       16.19     32.67 o
   8  -2   2      861.98      715.63     34.00 o
   9  -2   2      518.34      418.25     33.48 o
  10  -2   2       43.92        2.43     46.88 o
  11  -2   2       43.75       -1.15     40.88 o
  12  -2   2        8.74       -1.25     53.42 o
  13  -2   2      120.13       78.57     46.61 o
  14  -2   2        6.74       20.08     56.37 o
  15  -2   2        7.76       26.27     61.50 o
  16  -2   2       11.38      -58.37     65.08 o
 -15  -1   2       23.93       18.91     65.88 o
 -14  -1   2       23.61      -40.18     98.60 o
 -13  -1   2        9.90       49.74     64.56 o
 -12  -1   2        0.39       22.29     44.80 o
 -11  -1   2       21.91      -30.45     50.43 o
 -10  -1   2      791.06      674.37     43.29 o
  -9  -1   2      136.83       90.51     36.13 o
  -8  -1   2      948.63      970.53     38.39 o
  -7  -1   2     5630.53     5028.69     62.03 o
  -6  -1   2       51.23       50.15     24.93 o
  -5  -1   2     2159.02     2141.86     35.58 o
  -4  -1   2      479.83      605.21     20.77 o
  -3  -1   2     3502.13     4132.32     35.63 o
  -2  -1   2    51807.92    61257.18    436.08 o
  -1  -1   2     4318.15     6136.26     54.97 o
   0  -1   2      651.34     1108.13     18.30 o
   1  -1   2    36865.31    46895.44    111.13 o
   2  -1   2     2077.10     3089.12     25.31 o
   3  -1   2    33780.98    35669.78    360.23 o
   4  -1   2     1100.24     1122.96     22.54 o
   5  -1   2      663.09      547.83     35.39 o
   6  -1   2    27298.24    22935.70    269.40 o
   7  -1   2      302.51      303.96     24.82 o
   8  -1   2     3470.28     2947.85     72.94 o
   9  -1   2     1566.68     1087.95     42.21 o
  10  -1   2      143.28      224.03     32.64 o
  11  -1   2     1899.69     1734.21     55.01 o
  12  -1   2      209.57      175.63     90.63 o
  13  -1   2       26.94      119.71     37.12 o
  14  -1   2      114.32       78.70     60.11 o
  15  -1   2        0.26      -34.86     60.31 o
  16  -1   2        0.49      -33.95     62.91 o
 -15   0   2       11.28       56.89     51.94 o
 -14   0   2       16.87      -61.92     62.03 o
 -13   0   2      312.49      259.06     48.47 o
 -12   0   2      132.75        8.52     59.28 o
 -11   0   2      184.73      149.67     37.73 o
 -10   0   2      412.86      456.46     45.05 o
  -9   0   2     1289.87      971.91     42.76 o
  -8   0   2     3838.98     3322.36     57.30 o
  -7   0   2     1615.88     1381.64     63.08 o
  -6   0   2        2.49       -8.33     30.92 o
  -5   0   2    23126.23    21760.13    176.47 o
  -4   0   2    26157.92    26366.49    135.33 o
  -3   0   2     1810.39     1916.10     95.29 o
  -2   0   2     9815.15    11651.72     69.05 o
  -1   0   2       71.55       43.65     15.94 o
   0   0   2    31121.21    39797.64    393.80 o
   1   0   2    35187.98    48289.80    352.13 o
   2   0   2       18.12       33.40     17.76 o
   3   0   2    38451.09    41569.05    184.78 o
   4   0   2     4371.63     4098.21     35.63 o
   5   0   2     4783.40     4303.93     42.07 o
   6   0   2      320.63      431.39     23.33 o
   7   0   2     1748.76     1521.06     48.22 o
   8   0   2     3797.62     3093.92    141.15 o
   9   0   2      208.32      181.22     30.23 o
  10   0   2       38.49       55.84     92.19 o
  11   0   2     1046.23      718.77     43.64 o
  12   0   2        6.08      -45.01     51.68 o
  13   0   2      447.16      366.82     45.89 o
  14   0   2        0.22      -36.50     57.26 o
  15   0   2       22.95        2.40     49.08 o
  16   0   2       92.54      153.86     48.04 o
 -15   1   2       40.48      -17.85    107.31 o
 -14   1   2       10.69       29.76     59.09 o
 -13   1   2       14.13       48.09     59.18 o
 -12   1   2       15.21       36.51     41.68 o
 -11   1   2       73.13       57.53     43.44 o
 -10   1   2      205.02      177.76     49.57 o
  -9   1   2      135.28      178.69     81.25 o
  -8   1   2     2059.17     1927.59     48.51 o
  -7   1   2     5120.41     4149.22     60.85 o
  -6   1   2     1174.78     1057.45     39.10 o
  -5   1   2        9.33       44.29     18.43 o
  -4   1   2       24.54       14.72     14.66 o
  -3   1   2    24929.08    23014.60    146.69 o
  -2   1   2    70791.91    63178.09   1361.79 o
  -1   1   2    11222.76    12195.17     66.79 o
   0   1   2     9751.27    10773.02     47.95 o
   1   1   2    27171.98    38259.16    203.76 o
   2   1   2    29258.27    39687.56    106.06 o
   3   1   2     5890.10     7774.79     85.64 o
   4   1   2     1741.79     1550.95     24.07 o
   5   1   2    23866.79    20027.75    376.17 o
   6   1   2    19488.17    15724.89    134.87 o
   7   1   2     1897.26     1697.69    109.75 o
   8   1   2      510.96      406.14     40.93 o
   9   1   2     1175.00      913.59     36.71 o
  10   1   2      352.81      175.23     33.33 o
  11   1   2     1087.24      913.92     57.68 o
  12   1   2        3.23      -23.76     56.39 o
  13   1   2       57.34       37.38     45.12 o
  14   1   2        6.03      -47.28     59.40 o
  15   1   2       13.68       33.39     50.12 o
  16   1   2        7.90        8.54     65.66 o
 -15   2   2       23.73      -19.83     65.46 o
 -14   2   2        3.22       17.75     50.48 o
 -13   2   2      203.31      241.88     45.62 o
 -12   2   2       19.77       -6.06     44.62 o
 -11   2   2        0.17       62.01     40.72 o
 -10   2   2     1670.45     1431.59     55.18 o
  -9   2   2       64.49      -19.32     44.41 o
  -8   2   2     1496.46     1230.08     42.68 o
  -7   2   2      336.49      347.74     29.76 o
  -6   2   2      406.46      390.40     27.62 o
  -5   2   2    27030.38    22270.64    144.79 o
  -4   2   2     6843.96     5985.02     54.50 o
  -3   2   2       36.23       40.57     13.83 o
  -2   2   2      127.56      113.96     25.33 o
  -1   2   2     3189.92     3742.53     70.44 o
   0   2   2    76479.77    57865.42    724.52 o
   1   2   2     3694.79     5256.98     33.09 o
   2   2   2    15682.88    22158.10     84.14 o
   3   2   2    40677.76    50294.59    161.88 o
   4   2   2       80.43       63.53     24.25 o
   5   2   2      126.87      140.03     17.43 o
   6   2   2      425.72      384.20     21.90 o
   7   2   2     7035.56     5613.54     58.93 o
   8   2   2     4557.24     3502.99     52.81 o
   9   2   2      179.27      172.48     33.30 o
  10   2   2      128.19      143.51     29.78 o
  11   2   2     1565.83     1260.08     61.19 o
  12   2   2      400.81      287.36     40.28 o
  13   2   2      401.60      432.63     46.13 o
  14   2   2       95.32       14.63     59.43 o
  15   2   2      109.78       95.65     43.93 o
  16   2   2       69.48       41.35     65.04 o
 -15   3   2       12.43      -53.68     73.55 o
 -14   3   2        5.70       10.44     49.52 o
 -13   3   2       51.12       32.46     59.11 o
 -12   3   2       44.58       18.45     71.59 o
 -11   3   2      157.31      115.69     43.98 o
 -10   3   2       13.65      -47.18     47.18 o
  -9   3   2      232.04      180.12     33.76 o
  -8   3   2     2643.09     2304.75     52.47 o
  -7   3   2     1433.50     1071.37     38.92 o
  -6   3   2       40.67       30.36     26.99 o
  -5   3   2     8928.69     7957.60    113.93 o
  -4   3   2      739.62      878.60     25.26 o
  -3   3   2    55169.70    43668.08    167.86 o
  -2   3   2     7589.58     6754.16     46.99 o
  -1   3   2     6800.82     5751.17    214.70 o
   0   3   2    63607.69    41395.36    122.11 o
   1   3   2       25.49      109.85     27.82 o
   2   3   2   112311.15    82893.95   1462.15 o
   3   3   2     1316.98     1985.33     56.93 o
   4   3   2        7.03       13.63     40.25 o
   5   3   2    45310.84    34386.75    272.78 o
   6   3   2     3003.84     2564.39     38.29 o
   7   3   2     1481.38     1206.92     34.95 o
   8   3   2     1437.23     1152.32     36.53 o
   9   3   2      229.76      180.10     29.37 o
  10   3   2     2075.30     1773.71    104.55 o
  11   3   2      109.70      104.73     34.50 o
  12   3   2        0.26      -26.59     59.84 o
  13   3   2      168.76      113.42     50.58 o
  14   3   2       77.61      157.42     40.63 o
  15   3   2       25.84       11.09     44.50 o
  16   3   2        0.12      -61.49     66.37 o
 -15   4   2       43.10      -13.29     67.43 o
 -14   4   2       51.63      143.20     45.08 o
 -13   4   2       53.75        9.59     50.57 o
 -12   4   2       48.28       55.22     55.04 o
 -11   4   2      241.91      363.02     42.59 o
 -10   4   2      931.61      696.66     49.71 o
  -9   4   2      219.94      253.33    121.23 o
  -8   4   2      347.67      277.35     31.92 o
  -7   4   2     2103.28     1878.24     46.85 o
  -6   4   2     4895.67     4070.89     92.86 o
  -5   4   2    11581.92     9295.95    113.19 o
  -4   4   2       41.62       28.70     20.38 o
  -3   4   2     2715.77     1908.93     30.04 o
  -2   4   2     3468.79     2547.16     30.52 o
  -1   4   2    11852.39     8625.27     84.69 o
   0   4   2     2164.21     1848.59     23.11 o
   1   4   2        1.98       32.71     11.65 o
   2   4   2    11053.65     8229.81     54.77 o
   3   4   2      123.78      158.56     13.80 o
   4   4   2     1318.25     1152.37     25.12 o
   5   4   2     9291.47     7325.95     55.67 o
   6   4   2      529.16      443.97     23.69 o
   7   4   2    14353.58    11436.55    131.56 o
   8   4   2      471.23      414.05     71.39 o
   9   4   2       22.73      -21.49     38.27 o
  10   4   2     2583.58     1836.49     52.29 o
  11   4   2      228.45      237.76     35.33 o
  12   4   2      534.10      384.86     43.34 o
  13   4   2       17.97      -60.98     60.98 o
  14   4   2       54.39       15.71    113.80 o
  15   4   2      273.64      261.12     47.13 o
  16   4   2       17.64       19.28     52.27 o
 -14   5   2       26.24      -42.38     62.86 o
 -13   5   2        8.39      -49.96    112.18 o
 -12   5   2        0.06      -10.64     57.29 o
 -11   5   2       17.39       43.31     56.89 o
 -10   5   2       43.51      110.41     35.05 o
  -9   5   2      716.22      718.64     42.54 o
  -8   5   2     1716.22     1370.81     46.27 o
  -7   5   2      311.59      370.87     30.99 o
  -6   5   2     1009.56      892.74     34.85 o
  -5   5   2     7707.77     6691.67     78.81 o
  -4   5   2     6890.74     5388.97     54.43 o
  -3   5   2     9692.89     8297.19     60.07 o
  -2   5   2     3809.39     3048.69     49.57 o
  -1   5   2    11115.96     8430.25    152.36 o
   0   5   2    35612.04    24600.00    286.89 o
   1   5   2      214.75      136.95     13.28 o
   2   5   2    22122.71    17349.55    311.95 o
   3   5   2     8605.04     6762.78     74.76 o
   4   5   2     4915.87     3704.75     64.83 o
   5   5   2    27434.27    27228.84    671.84 o
   6   5   2       26.87       50.36     33.02 o
   7   5   2      157.52      124.00     24.20 o
   8   5   2     2737.46     2220.35     46.80 o
   9   5   2      437.45      363.07     32.64 o
  10   5   2      627.72      583.24     38.01 o
  11   5   2        0.42        7.99     37.71 o
  12   5   2      330.76      234.40     77.67 o
  13   5   2      242.35      117.96     50.68 o
  14   5   2        2.28      -13.37     56.65 o
  15   5   2       35.01       53.05     49.64 o
  16   5   2        5.00      -83.31    107.31 o
 -14   6   2       62.18       22.23     55.82 o
 -13   6   2        8.94        6.62     65.24 o
 -12   6   2       14.21      -37.25     57.26 o
 -11   6   2      502.29      529.12     48.28 o
 -10   6   2      191.19      112.68     38.50 o
  -9   6   2       98.06       30.96     35.43 o
  -8   6   2      161.21      208.62     32.71 o
  -7   6   2        0.89      -39.94     40.72 o
  -6   6   2     3350.93     2887.91    129.87 o
  -5   6   2     1271.41     1128.91     70.30 o
  -4   6   2      918.40      649.73     63.48 o
  -3   6   2    13421.32    11564.78     84.28 o
  -2   6   2      136.53      109.84     18.17 o
  -1   6   2     1618.91     1566.42     27.89 o
   0   6   2     1177.79      800.56     24.99 o
   1   6   2    11842.76     8650.91     59.88 o
   2   6   2    19816.63    13844.55    157.70 o
   3   6   2      210.26      181.69     22.08 o
   4   6   2      271.63      232.09     19.63 o
   5   6   2    14562.97    12319.36     85.24 o
   6   6   2     1505.65     2210.77     41.31 o
   7   6   2     8699.25    10836.94    104.41 o
   8   6   2     1091.31     1239.95     40.93 o
   9   6   2      225.05      151.65     31.34 o
  10   6   2     3683.83     2896.54     61.87 o
  11   6   2       34.85      -48.03     48.03 o
  12   6   2      191.07      175.75     94.01 o
  13   6   2      196.73      190.29     43.29 o
  14   6   2        3.39      -40.33     57.48 o
  15   6   2      129.05       22.72     69.72 o
  16   6   2        0.01      -66.46     66.46 o
 -14   7   2       14.11      -70.15     70.15 o
 -13   7   2        0.92       31.13     62.16 o
 -12   7   2        2.94       76.59     45.70 o
 -11   7   2      109.48      196.76     66.18 o
 -10   7   2        0.13      -16.75     52.68 o
  -9   7   2      905.76      904.75     48.76 o
  -8   7   2       91.89        4.16     46.14 o
  -7   7   2       15.01       -7.13     42.36 o
  -6   7   2     6406.60     5744.08     73.15 o
  -5   7   2     1917.15     1754.51     43.20 o
  -4   7   2     4562.80     3959.48     54.30 o
  -3   7   2        6.04       14.18     22.58 o
  -2   7   2      115.43      115.77     18.81 o
  -1   7   2    23387.80    18308.85    142.57 o
   0   7   2     9430.01     7100.69     55.49 o
   1   7   2     3567.84     2715.19     36.10 o
   2   7   2     4367.01     3079.02     96.24 o
   3   7   2      514.10      325.34     20.05 o
   4   7   2    11588.91     9054.49    120.01 o
   5   7   2     2012.19     1610.23     35.77 o
   6   7   2       38.19       57.85     24.31 o
   7   7   2    11118.83    12922.14     97.71 o
   8   7   2      914.08     1020.70     41.69 o
   9   7   2      170.04      241.59     34.14 o
  10   7   2      167.06      212.89     47.41 o
  11   7   2       40.27        2.90     57.34 o
  12   7   2      475.44      317.98     43.20 o
  13   7   2       11.02       -6.28     59.50 o
  14   7   2        6.44       20.95     58.40 o
  15   7   2       75.52       81.05     50.91 o
  16   7   2        5.60       -2.63     52.46 o
 -13   8   2        3.30       20.28     51.30 o
 -12   8   2        5.79       56.81     48.87 o
 -11   8   2      169.78      137.32    107.18 o
 -10   8   2       72.26       34.93     53.66 o
  -9   8   2      100.53      150.70     38.20 o
  -8   8   2      324.35      299.60     35.67 o
  -7   8   2      187.02      310.94     32.75 o
  -6   8   2      564.96      441.80     57.61 o
  -5   8   2      543.28      482.33     32.95 o
  -4   8   2     5777.29     4702.23     61.93 o
  -3   8   2     4543.97     4089.39     53.66 o
  -2   8   2      184.17      140.93     22.06 o
  -1   8   2     2116.70     1353.88     32.09 o
   0   8   2     1439.43     1263.17     37.89 o
   1   8   2    16645.60    11806.39     93.47 o
   2   8   2    12463.53     9374.30     87.73 o
   3   8   2      131.90      136.22     19.72 o
   4   8   2    10102.25     8197.97     94.21 o
   5   8   2     7041.47     6051.42    133.92 o
   6   8   2     3351.59     3345.54     54.37 o
   7   8   2       28.05       50.62     34.40 o
   8   8   2      292.52      266.39     60.17 o
   9   8   2     2038.36     2618.67     59.07 o
  10   8   2     1747.50     1978.37     58.77 o
  11   8   2      423.41      378.11     89.08 o
  12   8   2       73.27      -59.58     59.58 o
  13   8   2      163.31      236.11     42.64 o
  14   8   2      156.98      100.92     45.73 o
  15   8   2       38.94      106.16     46.79 o
  16   8   2        0.76       17.85     64.94 o
 -13   9   2        4.32      -65.81     65.81 o
 -12   9   2        7.59      -16.07     66.39 o
 -11   9   2      114.12      226.86     45.02 o
 -10   9   2       96.98      132.39    130.14 o
  -9   9   2      545.91      608.34     48.80 o
  -8   9   2        2.67       39.47     38.93 o
  -7   9   2       42.01       79.46     36.33 o
  -6   9   2     3853.76     3604.75     65.85 o
  -5   9   2        1.23       65.59     53.83 o
  -4   9   2     1185.33     1021.56     37.58 o
  -3   9   2      619.44      480.05     73.14 o
  -2   9   2      509.81      370.89     26.93 o
  -1   9   2    14477.86    11918.43    270.89 o
   0   9   2      713.47      642.53     44.64 o
   1   9   2       55.37      -23.51     34.78 o
   2   9   2    10925.97     8498.72    200.04 o
   3   9   2      367.39      385.09     27.96 o
   4   9   2     3737.54     3216.00     49.14 o
   5   9   2        0.40       -1.63     27.55 o
   6   9   2     1847.42     1774.58     43.74 o
   7   9   2     3616.87     3446.11     60.79 o
   8   9   2       39.88       21.65     38.02 o
   9   9   2      212.88      204.03     38.04 o
  10   9   2      179.98      227.95     39.72 o
  11   9   2      309.01      389.45     44.31 o
  12   9   2       91.24       78.96    106.03 o
  13   9   2       38.66       13.70     61.45 o
  14   9   2       30.85      -12.37     64.28 o
  15   9   2       26.42       80.67     77.19 o
  16   9   2       56.41      -68.88    101.64 o
 -13  10   2        4.27      108.98     52.27 o
 -12  10   2        4.98      127.33     49.62 o
 -11  10   2       31.51       66.91     95.36 o
 -10  10   2       46.91       24.27     53.89 o
  -9  10   2       80.45      123.93     49.64 o
  -8  10   2        1.80       52.79     68.01 o
  -7  10   2        1.99       -5.87     51.93 o
  -6  10   2        7.04       -8.09     43.39 o
  -5  10   2      532.66      565.53     38.11 o
  -4  10   2     5403.88     4951.69     75.84 o
  -3  10   2      437.90      396.77     32.33 o
  -2  10   2      121.84      201.55     49.77 o
  -1  10   2     6768.54     5440.11     65.66 o
   0  10   2      751.81      527.18     30.93 o
   1  10   2    10052.22     8541.82    168.57 o
   2  10   2        8.12       37.86     23.30 o
   3  10   2      492.07      343.45     50.65 o
   4  10   2    13052.41    10864.68    144.73 o
   5  10   2       23.06        3.93     38.34 o
   6  10   2     2573.64     2377.04     51.62 o
   7  10   2     1672.25     1625.96     89.21 o
   8  10   2       40.71       50.66     35.94 o
   9  10   2     3209.87     3494.20    168.43 o
  10  10   2       20.23       12.57     45.19 o
  11  10   2       61.20       23.91     62.49 o
  12  10   2      228.14      242.59     47.11 o
  13  10   2       12.31       40.49     52.28 o
  14  10   2       78.51       88.34     50.51 o
  15  10   2        0.85      -69.24     69.24 o
 -12  11   2       32.24       41.88     66.57 o
 -11  11   2       41.20      -14.33     87.32 o
 -10  11   2       73.32      123.46     69.97 o
  -9  11   2       20.70       20.23     57.98 o
  -8  11   2       31.21        5.93     62.20 o
  -7  11   2      717.62      963.59     49.35 o
  -6  11   2     1020.50      929.97     63.15 o
  -5  11   2      149.95      146.58     35.76 o
  -4  11   2       28.06        4.69     48.63 o
  -3  11   2       66.81       28.77     34.54 o
  -2  11   2     3179.21     2763.63     54.43 o
  -1  11   2     2293.34     2298.78     48.81 o
   0  11   2      451.89      451.89     31.20 o
   1  11   2     2278.52     1773.47     55.31 o
   2  11   2     1460.62     1402.24     41.02 o
   3  11   2      763.92      653.33     33.61 o
   4  11   2        0.94       21.49     29.78 o
   5  11   2       34.87       36.21     55.72 o
   6  11   2     2540.06     2420.58     53.96 o
   7  11   2      246.02      232.66     35.71 o
   8  11   2        4.22      -18.74     46.50 o
   9  11   2      313.32      302.23     41.40 o
  10  11   2        4.46      -66.73     80.30 o
  11  11   2      403.74      443.35     50.55 o
  12  11   2        0.69      -53.07     54.97 o
  13  11   2       17.16       66.74     54.47 o
  14  11   2      255.91      145.04    105.29 o
  15  11   2        7.98       22.98     59.31 o
 -12  12   2        0.09       10.80     68.32 o
 -11  12   2        9.10        9.91     66.25 o
 -10  12   2       24.03      100.61     87.46 o
  -9  12   2       43.88      136.45     69.09 o
  -8  12   2        4.45        7.97     56.55 o
  -7  12   2        0.20       25.36     51.67 o
  -6  12   2       80.30      162.55     36.87 o
  -5  12   2      783.33      901.52     47.09 o
  -4  12   2      804.72      796.11     48.42 o
  -3  12   2      310.50      317.73     35.95 o
  -2  12   2     1111.09     1059.82     44.27 o
  -1  12   2     2206.18     1994.89     50.81 o
   0  12   2     1019.94      715.48     41.80 o
   1  12   2      822.20      834.44     37.43 o
   2  12   2      768.05      747.89     36.53 o
   3  12   2     2851.04     2330.93     51.67 o
   4  12   2     3673.72     3447.66    142.57 o
   5  12   2      413.73      354.17     35.29 o
   6  12   2        4.43        5.59     42.19 o
   7  12   2     1159.22     1070.18     48.85 o
   8  12   2      695.09      652.85     44.78 o
   9  12   2      988.93     1010.83     53.34 o
  10  12   2       89.43       32.32     48.95 o
  11  12   2      117.07       92.38     51.11 o
  12  12   2      127.82      109.90     54.97 o
  13  12   2        2.51       41.67     56.93 o
  14  12   2       66.47      -10.81     74.54 o
  15  12   2        7.71      -71.32     71.32 o
 -11  13   2        1.75       21.09     54.92 o
 -10  13   2       22.97       32.27     66.88 o
  -9  13   2       12.43       -7.38     61.94 o
  -8  13   2        1.23       29.16     41.84 o
  -7  13   2      317.34      404.27     66.32 o
  -6  13   2       70.02       25.29     55.53 o
  -5  13   2        1.11      -51.68     51.68 o
  -4  13   2      256.46      364.70     41.30 o
  -3  13   2      273.94      231.74     36.85 o
  -2  13   2     1452.34     1333.79     51.16 o
  -1  13   2        1.87       24.17     42.67 o
   0  13   2      116.92       61.31     56.80 o
   1  13   2     1980.04     1869.90     50.67 o
   2  13   2       21.37       69.27     32.75 o
   3  13   2      119.79       77.26     57.20 o
   4  13   2       48.05       84.99     31.42 o
   5  13   2      325.78      305.87     35.27 o
   6  13   2     1352.12     1294.87     66.73 o
   7  13   2        9.36      -17.13     47.94 o
   8  13   2      246.99      212.47     39.57 o
   9  13   2      671.53      663.38     47.86 o
  10  13   2       75.35      -38.07     63.05 o
  11  13   2       64.03       77.77     53.06 o
  12  13   2      175.11      205.60     86.38 o
  13  13   2      117.54      125.43     76.18 o
  14  13   2       50.48       93.01     60.84 o
 -10  14   2       13.04       79.96     51.79 o
  -9  14   2        0.16       11.40     60.85 o
  -8  14   2       12.96      -15.61     60.97 o
  -7  14   2       76.75       41.10     60.83 o
  -6  14   2        0.05       57.18     43.88 o
  -5  14   2      341.79      472.78     45.46 o
  -4  14   2       31.47       32.42     69.70 o
  -3  14   2      196.05      188.82     38.12 o
  -2  14   2      943.46     1214.06     51.72 o
  -1  14   2       12.46       28.89     37.68 o
   0  14   2      624.06      645.28     43.29 o
   1  14   2      312.00      276.12     35.24 o
   2  14   2      133.10      168.47     41.53 o
   3  14   2     2375.74     2334.37     58.74 o
   4  14   2      358.10      287.79     38.15 o
   5  14   2      598.76      720.35     43.12 o
   6  14   2      699.97      680.82     48.83 o
   7  14   2      104.47      104.68     70.84 o
   8  14   2      721.48      736.89     74.42 o
   9  14   2       31.08        4.94     57.83 o
  10  14   2        7.39       81.20     60.79 o
  11  14   2      100.66      110.00     53.05 o
  12  14   2       81.50      -70.52     70.52 o
  13  14   2       47.95       85.69     67.20 o
  14  14   2        2.65      -46.17     72.05 o
  -9  15   2       15.95      -46.65     84.89 o
  -8  15   2        1.25       22.40     65.75 o
  -7  15   2      131.39      113.52    144.80 o
  -6  15   2        2.25      -39.11    113.53 o
  -5  15   2       33.66      -46.34     83.74 o
  -4  15   2      271.03      406.71     46.42 o
  -3  15   2       79.78      125.79     39.98 o
  -2  15   2       18.74      -52.72     52.72 o
  -1  15   2       23.04       15.64     50.72 o
   0  15   2      259.88      347.79     39.64 o
   1  15   2      429.83      441.53     78.07 o
   2  15   2        0.91        1.94     45.60 o
   3  15   2      350.73      343.91     63.01 o
   4  15   2       35.44       66.70     65.17 o
   5  15   2      640.86      728.61     46.26 o
   6  15   2       39.15       40.34     53.07 o
   7  15   2       40.27       60.07     45.28 o
   8  15   2      645.73      597.82     51.24 o
   9  15   2       38.12      -21.24     60.36 o
  10  15   2      168.37      226.79     46.94 o
  11  15   2       24.37       24.58     79.08 o
  12  15   2       12.57      -53.52     66.87 o
  13  15   2      116.83      186.77     70.17 o
  -9  16   2        0.03       21.59     69.54 o
  -8  16   2       16.32      -67.28     90.16 o
  -7  16   2       50.50       64.43    128.86 o
  -6  16   2       22.49       86.66     42.83 o
  -5  16   2       37.17      104.47     43.37 o
  -4  16   2        1.66      -33.99     58.21 o
  -3  16   2       36.12       91.96     47.00 o
  -2  16   2      783.50     1023.45     55.20 o
  -1  16   2       18.64       29.70     51.24 o
   0  16   2       32.81      -12.27     43.52 o
   1  16   2      436.72      541.77     46.44 o
   2  16   2       92.33      -20.88     58.55 o
   3  16   2     1140.49     1186.04     56.68 o
   4  16   2       16.46       93.89     40.90 o
   5  16   2       29.77       -8.89     59.57 o
   6  16   2      515.37      496.71     50.38 o
   7  16   2       14.83       29.06     46.74 o
   8  16   2      118.55       18.90     63.50 o
   9  16   2        3.17        1.71     61.20 o
  10  16   2       39.20       -9.64     72.67 o
  11  16   2       51.83       13.45     54.55 o
  12  16   2        0.12      -28.93     94.08 o
  -8  17   2        1.11      -23.29     65.42 o
  -7  17   2        9.61      -16.30     70.00 o
  -6  17   2        3.96      -62.98     62.98 o
  -5  17   2       45.46       74.11     53.02 o
  -4  17   2       31.74       22.32     63.48 o
  -3  17   2        8.95       10.45     48.81 o
  -2  17   2       10.03      -14.80     45.58 o
  -1  17   2       72.04       78.49     91.11 o
   0  17   2      192.01      253.10    115.62 o
   1  17   2       20.20      -23.51     89.28 o
   2  17   2       47.25       66.19     56.87 o
   3  17   2      331.84      383.47     69.70 o
   4  17   2        1.90      -12.50     88.20 o
   5  17   2      235.05      304.64     44.45 o
   6  17   2      103.98       59.79     59.01 o
   7  17   2       34.30       31.18     60.41 o
   8  17   2      427.65      378.29     50.06 o
   9  17   2        7.23       53.02     65.78 o
  10  17   2       80.64      147.67     93.87 o
  11  17   2       52.78       57.06     56.39 o
  12  17   2        0.04      -41.91     84.35 o
  -6  18   2       12.88       12.12     71.08 o
  -5  18   2        0.37       -6.20     62.26 o
  -4  18   2        1.71      -49.17     50.70 o
  -3  18   2      165.88      337.40     76.05 o
  -2  18   2       94.15      125.32     54.70 o
  -1  18   2       43.73       54.33     60.38 o
   0  18   2       50.13       43.32     61.65 o
   1  18   2       65.69      136.51    162.02 o
   2  18   2      123.92      212.21     44.22 o
   3  18   2       68.04      125.69     86.45 o
   4  18   2        2.46       85.23     41.21 o
   5  18   2      113.91       91.95     45.66 o
   6  18   2       84.72       44.55    114.95 o
   7  18   2       18.15       17.40     63.39 o
   8  18   2        2.67      -22.93     71.05 o
   9  18   2        0.24      -66.86     66.86 o
  10  18   2       39.90       34.14    163.17 o
  11  18   2        0.72       -1.53     68.67 o
  -5  19   2        6.21      -40.24     69.97 o
  -4  19   2        1.14       37.48     65.68 o
  -3  19   2        5.22       38.23     62.87 o
  -2  19   2        0.35       23.65     60.42 o
  -1  19   2       56.92      -19.49     75.23 o
   0  19   2       22.14      121.06     59.16 o
   1  19   2        9.82       20.09     60.59 o
   2  19   2      113.75      159.22     50.72 o
   3  19   2       83.84      172.11     45.44 o
   4  19   2      101.72       48.36     53.82 o
   5  19   2        0.44      -26.16     77.19 o
   6  19   2       25.45      -34.80     67.31 o
   7  19   2      122.67      134.82    119.00 o
   8  19   2       84.22      192.42     47.27 o
   9  19   2       34.63       19.46     55.72 o
  -3  20   2       67.63      193.31     52.07 o
  -2  20   2        4.15       35.75     66.71 o
  -1  20   2        3.25      -99.81    134.94 o
   0  20   2       48.50      122.72     46.21 o
   1  20   2        5.26       31.34     62.00 o
   2  20   2       47.59       40.07     64.37 o
   3  20   2        0.14       73.34     61.70 o
   4  20   2        2.34       86.42     50.17 o
   5  20   2       42.52       64.16     54.35 o
   6  20   2       15.52       11.31     53.95 o
   7  20   2        1.24      -25.48     71.67 o
   8  20   2        2.08      -43.23     59.30 o
  -1  21   2       18.89       69.47     68.17 o
   0  21   2        3.28      -22.62     69.82 o
   1  21   2        2.93      102.45     77.67 o
   2  21   2      108.14      192.11    136.35 o
   3  21   2        1.90       18.23     69.14 o
   4  21   2       19.23       30.23     67.88 o
   5  21   2       38.20       53.17     57.01 o
  -2 -20   3       10.45      -34.51     67.79 o
  -1 -20   3        1.55       27.88     65.98 o
   0 -20   3       26.12      -17.52     70.44 o
  -6 -19   3       53.82       34.48     71.15 o
  -5 -19   3       46.16      -29.24    125.55 o
  -4 -19   3        3.48      -66.65     66.65 o
  -3 -19   3        0.89      -19.64     62.06 o
  -2 -19   3       83.72      140.45     48.80 o
  -1 -19   3       10.67      -69.47     69.47 o
   0 -19   3       56.01        6.49     69.37 o
   1 -19   3       11.79       40.71     63.75 o
   2 -19   3        6.12       -0.43     64.54 o
   3 -19   3       47.63      108.70     63.01 o
   4 -19   3        1.20      -25.69    106.64 o
  -8 -18   3       23.53       18.98     87.80 o
  -7 -18   3       16.60      -23.46     91.38 o
  -6 -18   3        7.57      -48.97     71.07 o
  -5 -18   3       63.21       84.98     83.34 o
  -4 -18   3        5.72       17.94     66.39 o
  -3 -18   3       23.33       13.26    100.43 o
  -2 -18   3        0.30       41.81     48.88 o
  -1 -18   3       42.96       80.78     44.36 o
   0 -18   3       96.77      137.22    143.24 o
   1 -18   3       12.30      -25.48     60.51 o
   2 -18   3        1.92       46.85     51.54 o
   3 -18   3       14.50       26.16     64.23 o
   4 -18   3       11.82        8.33     53.15 o
   5 -18   3       25.85       55.06     52.82 o
   6 -18   3        0.23       44.56     54.35 o
  -9 -17   3       38.55       -8.88     71.53 o
  -8 -17   3       51.47      144.72     54.88 o
  -7 -17   3       32.63       42.48     51.18 o
  -6 -17   3      259.78       66.31     75.90 o
  -5 -17   3       89.86      108.42     46.42 o
  -4 -17   3       26.97      -61.86     61.86 o
  -3 -17   3      303.19      411.76     48.29 o
  -2 -17   3      131.50       76.30     65.85 o
  -1 -17   3      102.73      100.77     68.68 o
   0 -17   3        3.34      -32.18     58.02 o
   1 -17   3       24.04       63.03     52.48 o
   2 -17   3      117.00      171.96     46.46 o
   3 -17   3       23.13       52.34     75.17 o
   4 -17   3        0.03      -11.54     60.54 o
   5 -17   3        8.47      -65.52     68.31 o
   6 -17   3        0.02        4.54     52.73 o
   7 -17   3        5.11       69.87     66.76 o
 -10 -16   3        1.09       16.71     72.63 o
  -9 -16   3       41.94       -4.33     67.61 o
  -8 -16   3       45.60       80.02     53.85 o
  -7 -16   3        0.20       74.11     49.42 o
  -6 -16   3       91.81       56.29     51.12 o
  -5 -16   3       68.24      192.27     63.15 o
  -4 -16   3      235.20      285.98     45.72 o
  -3 -16   3        3.19      -61.06    111.43 o
  -2 -16   3        7.55       30.26     46.15 o
  -1 -16   3      509.12      532.90     50.52 o
   0 -16   3      197.16      204.07     45.85 o
   1 -16   3      133.77       86.20     41.92 o
   2 -16   3       69.44       -2.16     63.71 o
   3 -16   3       93.66      156.71     44.75 o
   4 -16   3      201.40      312.48     45.17 o
   5 -16   3       16.64        5.85    121.77 o
   6 -16   3        8.93       -7.50     63.89 o
   7 -16   3       33.20      -56.36     60.28 o
   8 -16   3       20.71      -51.13     70.26 o
 -11 -15   3      123.54       -8.71     93.54 o
 -10 -15   3       14.86        8.30     70.05 o
  -9 -15   3        0.28       78.71    103.80 o
  -8 -15   3      285.80      399.86    101.17 o
  -7 -15   3       18.71       45.70    131.42 o
  -6 -15   3      349.72      263.66     49.18 o
  -5 -15   3        3.39       50.28     54.04 o
  -4 -15   3       42.69       86.33     38.84 o
  -3 -15   3      833.34      923.79     51.66 o
  -2 -15   3       11.42        6.44     54.42 o
  -1 -15   3       57.35      111.33     47.14 o
   0 -15   3       47.45      -10.64     66.59 o
   1 -15   3      258.37      204.49     43.60 o
   2 -15   3      145.56      283.90     41.00 o
   3 -15   3       65.98       44.56     41.22 o
   4 -15   3       24.87      -60.55     60.55 o
   5 -15   3       43.15       11.65    130.95 o
   6 -15   3        0.74       -5.22     48.53 o
   7 -15   3        0.56      -22.27     64.09 o
   8 -15   3        2.76       34.73     52.00 o
   9 -15   3       25.01       63.96     51.92 o
 -12 -14   3        0.08       24.89     75.31 o
 -11 -14   3       31.02       59.65     57.54 o
 -10 -14   3        2.11      -30.90    130.55 o
  -9 -14   3       82.46       25.60     55.44 o
  -8 -14   3        1.30      -81.45     81.45 o
  -7 -14   3       76.08       51.95     59.08 o
  -6 -14   3      394.13      481.16     47.75 o
  -5 -14   3        2.23       -6.16     54.19 o
  -4 -14   3      260.12      287.21     43.46 o
  -3 -14   3       95.17       37.28     55.50 o
  -2 -14   3      220.32      301.40     39.16 o
  -1 -14   3     1608.66     1591.54     58.31 o
   0 -14   3       12.79       21.60     50.29 o
   1 -14   3       42.87       38.71     40.72 o
   2 -14   3      339.26      440.93     41.98 o
   3 -14   3        7.50       67.73     43.44 o
   4 -14   3      396.82      576.94     45.80 o
   5 -14   3        6.89       35.83     45.59 o
   6 -14   3        0.20       -1.34     55.58 o
   7 -14   3      289.75      359.88     49.57 o
   8 -14   3        9.25        1.69     62.42 o
   9 -14   3       21.94       25.91     52.26 o
  10 -14   3        5.91      -70.38     70.38 o
 -12 -13   3       72.95       37.44    133.59 o
 -11 -13   3       34.81      -21.72     70.33 o
 -10 -13   3       59.71       94.37     55.21 o
  -9 -13   3      221.86      234.68     74.96 o
  -8 -13   3      353.10      315.14     50.90 o
  -7 -13   3      527.76      504.55     86.24 o
  -6 -13   3       15.97       11.42     45.21 o
  -5 -13   3      182.92      169.20     41.06 o
  -4 -13   3      818.30      757.27     48.18 o
  -3 -13   3      976.37      980.89    102.38 o
  -2 -13   3      174.62      123.01     59.63 o
  -1 -13   3      107.08       61.75     38.82 o
   0 -13   3      176.37      110.68     35.93 o
   1 -13   3      393.66      418.13     39.10 o
   2 -13   3      363.35      410.65     42.62 o
   3 -13   3       46.14       42.29     49.13 o
   4 -13   3      406.80      535.02     80.77 o
   5 -13   3       35.94      -11.40     56.19 o
   6 -13   3       15.74      -18.04     51.79 o
   7 -13   3        5.85      -61.70     61.70 o
   8 -13   3        2.48      -19.23     86.65 o
   9 -13   3       63.26       12.27     68.69 o
  10 -13   3        1.24      -68.70     68.70 o
  11 -13   3        0.86      -67.43     67.43 o
 -13 -12   3        0.61       10.08     85.16 o
 -12 -12   3       37.02      177.87     48.78 o
 -11 -12   3       64.38       89.33     71.52 o
 -10 -12   3        3.76       23.17     60.58 o
  -9 -12   3       51.43       70.23     50.37 o
  -8 -12   3       51.33       -7.14     78.00 o
  -7 -12   3      854.45      843.53     51.94 o
  -6 -12   3      495.81      639.38    135.21 o
  -5 -12   3      288.01      313.93     47.41 o
  -4 -12   3      261.17      277.60     37.39 o
  -3 -12   3      588.16      597.14     62.67 o
  -2 -12   3     2370.46     2255.69     58.55 o
  -1 -12   3     1543.09     1419.78     49.17 o
   0 -12   3      290.42      278.43     34.86 o
   1 -12   3     1077.18     1022.15     45.82 o
   2 -12   3     2046.93     1888.41     56.33 o
   3 -12   3      513.20      459.04     38.69 o
   4 -12   3      243.74      324.28     37.42 o
   5 -12   3      154.94      111.45     56.05 o
   6 -12   3      257.94      301.01     73.55 o
   7 -12   3      496.72      577.68     49.68 o
   8 -12   3        5.51       35.35     56.92 o
   9 -12   3        4.65      -13.56     59.79 o
  10 -12   3       20.73      -54.79     83.74 o
  11 -12   3        0.81      -54.97     67.86 o
  12 -12   3       10.85       -5.62     62.67 o
 -13 -11   3        5.99      -22.09    155.13 o
 -12 -11   3      155.21      236.46     51.14 o
 -11 -11   3       16.99       47.14     65.68 o
 -10 -11   3        0.02       34.73     60.76 o
  -9 -11   3      780.19      845.37     54.54 o
  -8 -11   3       55.51       83.27     58.96 o
  -7 -11   3      224.86      304.93     41.58 o
  -6 -11   3        5.06      -50.43     50.43 o
  -5 -11   3        8.49      -45.99     45.99 o
  -4 -11   3     2806.76     2955.39    147.30 o
  -3 -11   3      635.87      537.90     56.46 o
  -2 -11   3       75.44       41.61     35.07 o
  -1 -11   3     1552.55     1543.98     47.18 o
   0 -11   3       30.43       53.61     29.17 o
   1 -11   3      421.86      331.83     35.82 o
   2 -11   3       12.94      -19.51     42.19 o
   3 -11   3      704.29      766.80     39.64 o
   4 -11   3      922.05      994.28     44.89 o
   5 -11   3        3.41       32.84     48.61 o
   6 -11   3        1.91       28.76     33.55 o
   7 -11   3      254.27      266.05     41.19 o
   8 -11   3      258.37      343.04     40.30 o
   9 -11   3      225.19      288.97     75.23 o
  10 -11   3       25.25      -61.61     61.61 o
  11 -11   3       43.75       64.10     52.54 o
  12 -11   3       49.83       82.76     56.10 o
 -14 -10   3        0.76       -8.70     51.39 o
 -13 -10   3        1.14      -26.46     71.65 o
 -12 -10   3      155.63      146.14     51.43 o
 -11 -10   3      104.11      195.05     45.99 o
 -10 -10   3       48.60       56.21     49.67 o
  -9 -10   3      244.86      318.73     45.93 o
  -8 -10   3       12.78       33.14     54.57 o
  -7 -10   3     2878.50     3129.95     71.01 o
  -6 -10   3      857.76     1002.17     47.04 o
  -5 -10   3      135.17      120.50     35.19 o
  -4 -10   3     3758.92     3997.88     90.36 o
  -3 -10   3        3.80      -12.77     39.83 o
  -2 -10   3     2912.95     3069.93     57.19 o
  -1 -10   3      380.71      364.90     30.61 o
   0 -10   3       37.02      -12.80     45.79 o
   1 -10   3     8302.93     8139.29     84.48 o
   2 -10   3     1695.68     1453.35     44.17 o
   3 -10   3      974.31      930.13     39.16 o
   4 -10   3      209.37      166.21     32.57 o
   5 -10   3       58.82       92.30     57.00 o
   6 -10   3     1058.55     1006.31     47.71 o
   7 -10   3      342.46      321.65     41.21 o
   8 -10   3        2.76      -53.20     53.20 o
   9 -10   3       82.67      101.22     40.33 o
  10 -10   3        2.99      -62.56     70.03 o
  11 -10   3        1.22      -42.00     61.41 o
  12 -10   3       17.17       15.81     64.94 o
  13 -10   3        4.11       47.05     58.62 o
 -14  -9   3       66.97        0.09     74.35 o
 -13  -9   3       30.42       27.66     68.30 o
 -12  -9   3       84.54       -3.35     69.70 o
 -11  -9   3       15.08      110.49     61.66 o
 -10  -9   3      509.94      598.23     92.19 o
  -9  -9   3     1911.08     2276.73    135.14 o
  -8  -9   3        4.27      115.44     48.63 o
  -7  -9   3      169.28      113.28     52.68 o
  -6  -9   3      905.65     1070.49     45.39 o
  -5  -9   3     2032.22     1983.28     52.19 o
  -4  -9   3     2961.66     3254.70    105.02 o
  -3  -9   3      104.02      138.14     27.31 o
  -2  -9   3     5873.87     5865.97     69.39 o
  -1  -9   3     3241.00     3528.43     76.11 o
   0  -9   3      525.08      528.97     30.23 o
   1  -9   3      163.00      195.65     26.94 o
   2  -9   3        5.24      -22.82     37.41 o
   3  -9   3     5942.25     5734.32     87.32 o
   4  -9   3      961.96      839.63     38.30 o
   5  -9   3       37.73       56.07     33.71 o
   6  -9   3     1487.83     1359.83     47.73 o
   7  -9   3      190.47      266.28     36.29 o
   8  -9   3      695.21      725.04     44.49 o
   9  -9   3       19.03        1.46     42.60 o
  10  -9   3        1.50       29.08     54.06 o
  11  -9   3      105.21      112.72     44.51 o
  12  -9   3       30.05       81.52     51.95 o
  13  -9   3       12.69      -66.22     66.22 o
  14  -9   3       18.82       32.62     90.97 o
 -14  -8   3        7.20       70.36     67.32 o
 -13  -8   3       28.29       61.94     68.49 o
 -12  -8   3      189.32      300.94     98.80 o
 -11  -8   3       34.77       20.76     63.94 o
 -10  -8   3       12.41       57.50     58.40 o
  -9  -8   3      589.33      764.56     62.47 o
  -8  -8   3     1251.34     1552.59     54.38 o
  -7  -8   3     2759.40     3040.31     63.51 o
  -6  -8   3      106.93      147.23     32.55 o
  -5  -8   3     1589.48     1571.39     80.37 o
  -4  -8   3     8633.55    10088.58     88.39 o
  -3  -8   3        8.63      -44.23     81.18 o
  -2  -8   3     7598.84     8167.41     75.21 o
  -1  -8   3     3448.82     3530.95     67.94 o
   0  -8   3     2416.21     2446.02     43.84 o
   1  -8   3    14966.40    14732.36    105.72 o
   2  -8   3       34.24       22.42     22.89 o
   3  -8   3      143.03      175.30     26.22 o
   4  -8   3     1768.23     1640.91     48.02 o
   5  -8   3      366.29      317.48     31.83 o
   6  -8   3     1801.08     1622.93     48.42 o
   7  -8   3      137.48       82.53     53.76 o
   8  -8   3      108.11       78.93     33.75 o
   9  -8   3      197.90      285.88     38.63 o
  10  -8   3       15.61       11.05     43.75 o
  11  -8   3        0.45      -55.99     70.57 o
  12  -8   3        0.17       -9.96     57.24 o
  13  -8   3       40.44      111.12     52.22 o
  14  -8   3        9.47      -75.60     91.44 o
 -15  -7   3       41.52        2.17     60.92 o
 -14  -7   3       57.50       27.79     72.79 o
 -13  -7   3      130.60      139.85     56.14 o
 -12  -7   3        5.77       18.55     69.09 o
 -11  -7   3       18.97       56.70     47.14 o
 -10  -7   3      883.10     1086.20     87.19 o
  -9  -7   3     1048.60     1181.58     52.14 o
  -8  -7   3       84.21      114.13     84.42 o
  -7  -7   3     1804.88     2229.25     54.32 o
  -6  -7   3      126.97      200.32     31.95 o
  -5  -7   3     2057.29     2303.21     48.70 o
  -4  -7   3      465.38      612.33     31.74 o
  -3  -7   3     5575.76     5831.16     62.27 o
  -2  -7   3    10259.45    11456.85    119.47 o
  -1  -7   3       39.65       38.62     20.62 o
   0  -7   3        6.82       26.90     45.65 o
   1  -7   3     6544.49     6850.02     66.39 o
   2  -7   3     2019.47     1775.95     37.68 o
   3  -7   3     7638.52     7198.11    119.40 o
   4  -7   3       11.48      -23.74     35.20 o
   5  -7   3      431.66      451.83     30.54 o
   6  -7   3     3800.02     3570.40     59.22 o
   7  -7   3      190.98      102.60     31.90 o
   8  -7   3     1025.78      952.49     43.93 o
   9  -7   3      279.51      290.89     39.11 o
  10  -7   3        3.94       29.70     40.62 o
  11  -7   3      503.25      605.67     48.38 o
  12  -7   3        3.91      -25.38     57.65 o
  13  -7   3       38.59      126.51     42.92 o
  14  -7   3       13.12       34.88     60.71 o
 -15  -6   3        5.86      -61.54     70.62 o
 -14  -6   3        1.74       87.44     93.87 o
 -13  -6   3      377.53      439.79     55.39 o
 -12  -6   3       74.89       96.00     58.42 o
 -11  -6   3      111.53       69.31     48.57 o
 -10  -6   3      655.82      882.77     50.51 o
  -9  -6   3      549.44      643.72     43.49 o
  -8  -6   3     4645.47     5345.52    118.93 o
  -7  -6   3      559.64      602.39     37.91 o
  -6  -6   3      583.11      721.04     46.60 o
  -5  -6   3     9987.01    11219.39    145.40 o
  -4  -6   3     7914.38     9562.93    186.87 o
  -3  -6   3     9274.29    10648.58     77.03 o
  -2  -6   3       17.83       13.62     22.52 o
  -1  -6   3     1593.63     1772.12     33.71 o
   0  -6   3    23270.29    23454.77    372.73 o
   1  -6   3     8890.65     8607.69    145.47 o
   2  -6   3     1697.03     1730.00     86.51 o
   3  -6   3     2092.17     1869.90     36.01 o
   4  -6   3     1648.40     1512.30     37.08 o
   5  -6   3     1299.60     1192.00     70.91 o
   6  -6   3      314.44      249.42     54.70 o
   7  -6   3      300.95      286.23     31.51 o
   8  -6   3      598.12      513.13     37.09 o
   9  -6   3      138.30      198.65     44.03 o
  10  -6   3        0.16       24.71     48.94 o
  11  -6   3       22.08       64.01     44.07 o
  12  -6   3       21.42       17.54     54.70 o
  13  -6   3       63.81       68.94     42.63 o
  14  -6   3        2.30        1.79    112.45 o
  15  -6   3        0.32      -17.85     57.76 o
 -15  -5   3       37.05      -35.95    107.25 o
 -14  -5   3       22.25        2.57     66.76 o
 -13  -5   3        0.61      -22.36     64.25 o
 -12  -5   3       67.43      112.80     49.47 o
 -11  -5   3       29.54       47.55     55.19 o
 -10  -5   3      534.27      513.60     44.22 o
  -9  -5   3       11.29      -32.57     50.50 o
  -8  -5   3     1071.29     1192.32     47.57 o
  -7  -5   3     2391.06     2692.98     55.30 o
  -6  -5   3      131.83      108.05     48.63 o
  -5  -5   3        9.30       -0.14     36.38 o
  -4  -5   3       60.41       54.54     26.54 o
  -3  -5   3    20163.24    23038.65    360.10 o
  -2  -5   3     7379.66     8499.66     60.93 o
  -1  -5   3      887.26      931.61     24.68 o
   0  -5   3     6013.71     5962.64    122.58 o
   1  -5   3    11187.05    12071.51     83.52 o
   2  -5   3    14558.76    14758.94    107.58 o
   3  -5   3     3901.22     4053.97    132.23 o
   4  -5   3      878.99      914.60     29.13 o
   5  -5   3     9637.82     8819.92     83.74 o
   6  -5   3     7534.90     6971.84    160.60 o
   7  -5   3      595.92      614.17     34.18 o
   8  -5   3      316.21      343.31     32.95 o
   9  -5   3      523.44      471.31     39.58 o
  10  -5   3      872.07      730.38     59.63 o
  11  -5   3      468.24      541.33     44.69 o
  12  -5   3       35.11       -4.29     57.54 o
  13  -5   3        8.70       48.41     56.20 o
  14  -5   3       46.18       20.04     61.60 o
  15  -5   3        0.41       44.09     65.95 o
 -15  -4   3       80.17      -38.63     69.82 o
 -14  -4   3       23.05        5.25     54.00 o
 -13  -4   3      180.77      219.55    105.56 o
 -12  -4   3       25.23       89.58     51.93 o
 -11  -4   3       15.03      -44.87     53.50 o
 -10  -4   3     1843.18     1975.51     60.31 o
  -9  -4   3       90.36      135.06     58.82 o
  -8  -4   3     2153.89     2205.67     59.63 o
  -7  -4   3      736.29      838.21     39.04 o
  -6  -4   3      108.02      100.58     50.45 o
  -5  -4   3    20744.44    24329.55    166.70 o
  -4  -4   3     1757.35     2521.48     38.59 o
  -3  -4   3     3046.59     3897.26     42.69 o
  -2  -4   3     7294.04     8232.50     55.96 o
  -1  -4   3     2912.40     3634.61     36.82 o
   0  -4   3    23461.40    25934.13    130.07 o
   1  -4   3     8232.00     9618.66     68.62 o
   2  -4   3     4123.99     4492.14     63.15 o
   3  -4   3    18099.15    18280.79    129.06 o
   4  -4   3      616.10      607.39     24.21 o
   5  -4   3      779.92      750.71     28.56 o
   6  -4   3       19.30       -5.91     36.27 o
   7  -4   3     2106.22     2013.49     45.75 o
   8  -4   3     4484.83     4186.31     64.42 o
   9  -4   3       28.84       16.14     43.26 o
  10  -4   3      269.92      262.17     35.43 o
  11  -4   3      226.42      284.10     70.17 o
  12  -4   3      148.29       79.21     40.06 o
  13  -4   3        8.01       19.60     58.05 o
  14  -4   3       10.51       50.93     75.64 o
  15  -4   3       41.59       22.13     51.64 o
 -15  -3   3       26.82      -45.67    100.36 o
 -14  -3   3        4.81      -42.93     66.05 o
 -13  -3   3       18.75       -5.73     58.19 o
 -12  -3   3      135.92       51.31     48.77 o
 -11  -3   3      148.61      149.39    178.36 o
 -10  -3   3      150.27       87.00     43.62 o
  -9  -3   3      285.47      361.65     49.37 o
  -8  -3   3     3034.20     3463.37     61.41 o
  -7  -3   3      519.90      619.99     35.33 o
  -6  -3   3        6.77       14.53     45.45 o
  -5  -3   3     2766.24     3385.96     47.51 o
  -4  -3   3       16.99       56.52     37.28 o
  -3  -3   3    24174.69    29058.27    146.32 o
  -2  -3   3      176.31      310.14     40.72 o
  -1  -3   3       27.00       20.45     15.20 o
   0  -3   3    23141.97    27297.88    167.76 o
   1  -3   3     2609.54     3059.45     30.75 o
   2  -3   3    19086.94    20423.46    432.16 o
   3  -3   3       51.14      124.03     15.42 o
   4  -3   3     2132.81     2485.09     34.86 o
   5  -3   3    34620.63    32967.87    740.53 o
   6  -3   3     1607.20     1515.76     35.34 o
   7  -3   3     1781.83     1508.16     41.06 o
   8  -3   3     2532.69     2193.31     49.33 o
   9  -3   3       25.29       44.04     41.49 o
  10  -3   3     1458.51     1205.21     46.94 o
  11  -3   3       82.32       42.16     82.80 o
  12  -3   3        2.78       36.06     41.61 o
  13  -3   3      178.80      138.50     43.36 o
  14  -3   3       31.14       24.00     49.11 o
  15  -3   3        5.07      -10.79     62.81 o
  16  -3   3        2.55      -23.28     65.36 o
 -15  -2   3       42.46      -50.86     86.11 o
 -14  -2   3       40.69      -35.39     64.26 o
 -13  -2   3       28.36      -60.51     60.51 o
 -12  -2   3       51.74       86.85     41.58 o
 -11  -2   3      904.96      980.62     49.95 o
 -10  -2   3     1731.16     1509.32     62.13 o
  -9  -2   3     1045.24     1021.47     44.65 o
  -8  -2   3       42.96        5.37     35.96 o
  -7  -2   3      813.08      849.21     58.08 o
  -6  -2   3     6732.50     7402.21    216.52 o
  -5  -2   3    15583.67    18583.08    119.01 o
  -4  -2   3      866.23     1218.00     32.55 o
  -3  -2   3     4541.53     5425.59     61.86 o
  -2  -2   3     6490.81     8384.03     75.17 o
  -1  -2   3    20142.51    26195.75    110.70 o
   0  -2   3    31729.12    41384.45    711.49 o
   1  -2   3       26.31       21.03     16.15 o
   2  -2   3    28168.09    32562.75    124.35 o
   3  -2   3    14272.54    15256.87     94.07 o
   4  -2   3        8.59       22.89     25.87 o
   5  -2   3     2178.27     2292.18     55.45 o
   6  -2   3        1.19      -23.13     47.88 o
   7  -2   3     7628.87     6738.64     66.95 o
   8  -2   3     2167.05     1947.29     44.89 o
   9  -2   3       30.21       30.20     31.66 o
  10  -2   3     2408.91     1994.79     53.40 o
  11  -2   3       27.81       64.42     66.79 o
  12  -2   3      474.08      470.49     41.07 o
  13  -2   3       23.00      -46.67     55.20 o
  14  -2   3        2.33        0.29     54.79 o
  15  -2   3       80.91       88.86     44.16 o
  16  -2   3        8.66      -29.92    123.66 o
 -15  -1   3       27.98       28.27     64.73 o
 -14  -1   3       23.25      -68.11     68.11 o
 -13  -1   3       55.79      -61.40     65.06 o
 -12  -1   3        1.17       14.68     55.78 o
 -11  -1   3       52.72       33.53     41.95 o
 -10  -1   3        1.64      -41.42     63.08 o
  -9  -1   3     1396.63     1468.99     49.33 o
  -8  -1   3     4616.54     4358.68     66.23 o
  -7  -1   3      633.52      601.57     33.65 o
  -6  -1   3     2517.26     2586.04     71.05 o
  -5  -1   3     5297.53     5809.18    170.53 o
  -4  -1   3     7093.77     7977.39     58.02 o
  -3  -1   3    10314.99    12909.87     91.12 o
  -2  -1   3       18.31       -6.53     18.13 o
  -1  -1   3    23943.30    27768.38    106.59 o
   0  -1   3   144332.00   151153.64    228.65 o
   1  -1   3    37323.00    46917.93    127.36 o
   2  -1   3     2541.81     2940.84     26.60 o
   3  -1   3     7027.18     8316.94    106.77 o
   4  -1   3    19628.25    23088.54    458.84 o
   5  -1   3    29539.07    28865.92    178.57 o
   6  -1   3       10.45       10.36     28.50 o
   7  -1   3      630.50      716.45     61.59 o
   8  -1   3     1469.64     1140.06     37.34 o
   9  -1   3     1801.54     1504.73     93.47 o
  10  -1   3     2168.09     1879.89     66.66 o
  11  -1   3       12.24      -53.22     62.67 o
  12  -1   3      122.14       25.08     43.15 o
  13  -1   3      139.61      110.90     47.05 o
  14  -1   3        3.55      -11.28     45.70 o
  15  -1   3        3.69       62.18     46.53 o
  16  -1   3        0.56      -51.20     64.60 o
 -15   0   3        0.02       77.90     51.90 o
 -14   0   3       80.90       27.83    152.43 o
 -13   0   3        3.35      -27.28    112.72 o
 -12   0   3       45.53      -37.02    129.67 o
 -11   0   3     1468.11     1326.26     55.20 o
 -10   0   3      501.35      433.38     38.20 o
  -9   0   3      212.16      233.69     34.56 o
  -8   0   3      477.47      409.82     34.13 o
  -7   0   3       37.30      -10.17     40.11 o
  -6   0   3    10602.86     9780.80     77.98 o
  -5   0   3     1765.06     1926.56     35.34 o
  -4   0   3     1768.01     1742.45     30.36 o
  -3   0   3    17725.42    19020.21    108.64 o
  -2   0   3     1139.90     1701.95     46.53 o
  -1   0   3    15186.46    19231.10    142.64 o
   0   0   3     1108.78     1220.87     17.10 o
   1   0   3    32928.96    45654.05    265.68 o
   2   0   3    68001.43    84515.52    376.92 o
   3   0   3      609.69      642.06     16.80 o
   4   0   3     8410.42    10162.70    162.96 o
   5   0   3    20344.82    21961.77    127.12 o
   6   0   3     5996.45     6242.37     55.44 o
   7   0   3     4643.55     3755.31     89.01 o
   8   0   3      763.75      670.33     34.65 o
   9   0   3     1211.68     1027.89     43.09 o
  10   0   3     2399.69     1757.53     95.23 o
  11   0   3      624.08      415.89     38.92 o
  12   0   3       51.92       19.82     42.84 o
  13   0   3      108.48      158.72     38.20 o
  14   0   3       10.05       -5.46     56.69 o
  15   0   3      141.91      136.94    153.64 o
  16   0   3        0.47       -8.84     65.44 o
 -15   1   3        5.80      -67.31     67.31 o
 -14   1   3       44.65       28.58     66.61 o
 -13   1   3       19.66       19.41     56.27 o
 -12   1   3       24.15       68.25     43.41 o
 -11   1   3      191.83      282.12     51.93 o
 -10   1   3       75.69      100.15     38.56 o
  -9   1   3     4240.67     3698.31     67.67 o
  -8   1   3      553.51      337.38     38.43 o
  -7   1   3        6.32      -57.41     57.41 o
  -6   1   3    10642.03     9907.75     79.13 o
  -5   1   3     1572.82     1484.67     32.62 o
  -4   1   3     5343.13     4661.90     45.27 o
  -3   1   3       42.36       88.65     15.20 o
  -2   1   3       30.33      124.22     12.84 o
  -1   1   3    72234.77    72895.16    789.36 o
   0   1   3    25532.88    31327.51    423.45 o
   1   1   3     1128.65     1561.45     17.96 o
   2   1   3    10867.50    16299.01    172.42 o
   3   1   3      372.33      466.35     26.47 o
   4   1   3    32482.97    38805.30    209.97 o
   5   1   3     1218.41     1246.52     25.63 o
   6   1   3       17.56       45.82     25.12 o
   7   1   3     5272.54     4787.52     54.25 o
   8   1   3     2797.88     2323.27     50.52 o
   9   1   3      577.48      463.00     31.46 o
  10   1   3      311.37      346.16     38.43 o
  11   1   3       24.54      -25.66     49.63 o
  12   1   3      854.58      687.31     63.89 o
  13   1   3        7.33       -5.82     54.81 o
  14   1   3        9.89      -21.88    102.05 o
  15   1   3        9.00       65.83     49.05 o
  16   1   3        4.82      -62.42     62.42 o
 -15   2   3       16.36        3.00     55.10 o
 -14   2   3       21.24       71.86     50.42 o
 -13   2   3       22.21       10.07     64.56 o
 -12   2   3       81.60      101.90     41.76 o
 -11   2   3      524.22      517.28     70.91 o
 -10   2   3        0.25      -56.32     56.32 o
  -9   2   3        3.26       52.39     30.18 o
  -8   2   3     1332.95     1209.44     42.35 o
  -7   2   3     3096.67     2775.11     51.81 o
  -6   2   3     3381.43     3019.82     64.97 o
  -5   2   3      399.20      326.94     23.06 o
  -4   2   3    21672.35    19578.82    146.01 o
  -3   2   3     8102.78     6640.26     48.23 o
  -2   2   3      180.27      213.17     13.94 o
  -1   2   3     3421.74     3928.64     33.70 o
   0   2   3     5051.38     5967.24    115.49 o
   1   2   3    45681.22    50442.20    674.21 o
   2   2   3    14699.37    22733.00    144.05 o
   3   2   3       13.75       19.63     26.74 o
   4   2   3    29984.13    37771.58    478.56 o
   5   2   3     3400.25     3513.18    110.02 o
   6   2   3     8884.64     8728.11     64.77 o
   7   2   3       99.07       87.44     62.00 o
   8   2   3      513.86      438.65     28.39 o
   9   2   3     6249.67     4862.97     71.93 o
  10   2   3     1007.34      797.62     39.30 o
  11   2   3      572.84      439.98     66.46 o
  12   2   3       13.96        1.74     50.90 o
  13   2   3      564.19      440.56     46.39 o
  14   2   3      215.74      169.07     42.70 o
  15   2   3        5.34       33.98     41.62 o
  16   2   3       45.74       -2.01     63.94 o
 -15   3   3       18.94       36.37     67.86 o
 -14   3   3       12.53      -20.72     61.46 o
 -13   3   3        7.46      111.93     46.39 o
 -12   3   3        7.96      -48.78    101.84 o
 -11   3   3      181.76      294.57     90.36 o
 -10   3   3      312.73      271.68     38.48 o
  -9   3   3     1300.47     1051.18     45.09 o
  -8   3   3      141.33      155.24     30.16 o
  -7   3   3     4994.79     4496.05     63.04 o
  -6   3   3    10314.47     8949.20     77.22 o
  -5   3   3       13.21       52.65     19.10 o
  -4   3   3    10781.03     9333.07     97.25 o
  -3   3   3    24375.93    22049.90    160.06 o
  -2   3   3     5954.06     5411.98     49.23 o
  -1   3   3    43333.09    34644.93    792.12 o
   0   3   3      872.67     1047.47     17.53 o
   1   3   3     5552.75     5328.83    190.18 o
   2   3   3    35653.89    39254.72    827.38 o
   3   3   3     5050.65     6725.20     67.74 o
   4   3   3    21701.18    28349.11    366.65 o
   5   3   3      144.01      178.30     18.88 o
   6   3   3     3719.23     3741.40    112.65 o
   7   3   3     9198.97     7656.76     66.52 o
   8   3   3      276.96      183.01     55.18 o
   9   3   3      169.66      177.21     28.92 o
  10   3   3      336.23      230.13     31.90 o
  11   3   3     1050.72      765.22     43.93 o
  12   3   3        8.97        0.18     40.38 o
  13   3   3        9.86       25.44     55.05 o
  14   3   3      102.50       65.54     83.41 o
  15   3   3        0.73       -1.80     58.36 o
  16   3   3       16.93       58.78     63.69 o
 -14   4   3        2.42       88.09     48.45 o
 -13   4   3       10.66       -0.20     58.21 o
 -12   4   3      106.80       90.44     47.18 o
 -11   4   3      140.13       89.57     44.24 o
 -10   4   3        7.37       63.22     59.43 o
  -9   4   3      624.75      609.98     39.68 o
  -8   4   3      380.29      264.11     32.04 o
  -7   4   3      227.24      215.78     53.22 o
  -6   4   3      278.20      206.07     38.63 o
  -5   4   3     4424.11     3613.74     49.43 o
  -4   4   3     5758.59     4618.77     49.00 o
  -3   4   3     5545.58     4450.91     60.65 o
  -2   4   3     9161.66     7947.61     56.35 o
  -1   4   3    21634.55    17101.17    347.00 o
   0   4   3     6939.44     4966.27     35.81 o
   1   4   3    39493.53    28680.35    284.46 o
   2   4   3     8619.16     8994.36    190.25 o
   3   4   3    17641.32    20393.78    218.41 o
   4   4   3    41095.75    50596.52    179.41 o
   5   4   3      254.79      442.45     21.96 o
   6   4   3     3953.39     4165.84     71.72 o
   7   4   3     3368.35     2802.59     44.65 o
   8   4   3      333.45      244.79     32.82 o
   9   4   3     8427.38     6458.50    243.80 o
  10   4   3        6.21      -15.59     40.53 o
  11   4   3      284.35      296.02     35.67 o
  12   4   3     1112.51      860.92     45.64 o
  13   4   3        3.60       18.81     52.56 o
  14   4   3      329.19      320.14     45.08 o
  15   4   3        1.21      -46.01     60.65 o
  16   4   3       10.75      -16.97     64.59 o
 -14   5   3        0.14       -8.48     62.51 o
 -13   5   3        0.34      -38.01    108.06 o
 -12   5   3      183.22      185.11     42.88 o
 -11   5   3       32.97       54.53     51.74 o
 -10   5   3      324.37      312.75     41.16 o
  -9   5   3       20.57      -13.14     44.64 o
  -8   5   3       44.91       56.30     34.16 o
  -7   5   3     4378.13     3847.01    105.29 o
  -6   5   3     5899.46     4734.79     62.94 o
  -5   5   3     1981.14     1813.55     39.59 o
  -4   5   3     2435.70     2004.94     37.20 o
  -3   5   3      701.64      616.87     25.73 o
  -2   5   3    13156.90    10621.54     77.41 o
  -1   5   3    11379.48     8489.98    218.55 o
   0   5   3     1252.98      922.34     28.64 o
   1   5   3     9424.92     7003.43     49.28 o
   2   5   3    15424.19    11842.80    274.60 o
   3   5   3     2661.21     2219.73     34.17 o
   4   5   3     7523.47     7288.09     93.94 o
   5   5   3       98.10      222.91     22.56 o
   6   5   3    11380.89    13246.16    292.83 o
   7   5   3     4134.98     3392.86     65.51 o
   8   5   3        5.32       11.44     34.05 o
   9   5   3     1080.48      632.47     35.81 o
  10   5   3        1.80       50.01     40.39 o
  11   5   3      734.48      556.55     40.71 o
  12   5   3       19.24       62.63     36.04 o
  13   5   3        6.39       14.12     53.67 o
  14   5   3      299.36      171.73     43.61 o
  15   5   3        1.92      -28.67     58.85 o
  16   5   3       21.59       35.39     51.45 o
 -14   6   3        0.26      -19.38     64.32 o
 -13   6   3       11.93      -60.00     60.00 o
 -12   6   3      103.61      170.60     41.91 o
 -11   6   3       14.58       30.51     52.67 o
 -10   6   3       56.32       47.51     43.60 o
  -9   6   3      470.03      512.02     79.49 o
  -8   6   3       24.42       43.08     42.90 o
  -7   6   3        2.45      -40.06     40.06 o
  -6   6   3       90.10       92.57     26.03 o
  -5   6   3     3160.61     2688.67     66.25 o
  -4   6   3     5783.16     4685.75     71.32 o
  -3   6   3       32.18       20.31     20.54 o
  -2   6   3     5675.42     4046.05     43.93 o
  -1   6   3     7439.96     5709.23     81.11 o
   0   6   3    11703.57     9368.49    126.70 o
   1   6   3     4370.77     3175.40     35.10 o
   2   6   3     2444.19     1878.82     63.42 o
   3   6   3    49372.88    37336.41    721.35 o
   4   6   3    30873.88    23252.48    506.18 o
   5   6   3     2910.70     2222.63     40.86 o
   6   6   3      140.16      180.95     52.95 o
   7   6   3     4164.61     3429.31     70.91 o
   8   6   3     4400.69     3425.59     54.51 o
   9   6   3     3328.79     2597.57     59.16 o
  10   6   3      241.38      240.43     33.52 o
  11   6   3      339.97      282.77     33.90 o
  12   6   3      518.21      405.85     81.38 o
  13   6   3      206.99      144.76     37.28 o
  14   6   3       17.57      -53.13     56.41 o
  15   6   3        3.55      -61.87    105.56 o
  16   6   3        2.16       13.59     51.04 o
 -14   7   3        0.01       10.49     62.67 o
 -13   7   3       18.22        4.73     62.32 o
 -12   7   3      109.99      102.39     53.76 o
 -11   7   3        2.16        6.25     56.73 o
 -10   7   3      112.41      100.08     39.73 o
  -9   7   3       68.73       85.96     40.65 o
  -8   7   3       67.57       30.01     37.47 o
  -7   7   3     4049.27     3385.81     64.85 o
  -6   7   3      162.39      150.16     27.37 o
  -5   7   3        7.33       19.89     34.94 o
  -4   7   3     5529.16     4527.63     56.95 o
  -3   7   3       98.54       38.29     24.46 o
  -2   7   3    10811.18     9472.59     69.66 o
  -1   7   3      843.82      733.85     24.11 o
   0   7   3      194.74      160.58     21.34 o
   1   7   3    20104.50    15305.23    224.35 o
   2   7   3      437.31      340.78     18.86 o
   3   7   3     3293.89     2615.75     36.82 o
   4   7   3       80.75       67.75     49.10 o
   5   7   3     8737.01     7138.43     67.47 o
   6   7   3    10753.62     7840.33    138.65 o
   7   7   3        0.41      -35.52     35.52 o
   8   7   3      123.24      130.72     55.04 o
   9   7   3     1083.89      797.03     38.39 o
  10   7   3      881.43      667.15     40.66 o
  11   7   3      126.51      150.46     33.62 o
  12   7   3       43.00      -28.41     50.71 o
  13   7   3      185.71      146.06     39.84 o
  14   7   3      172.83      125.00     68.48 o
  15   7   3       21.81      -63.74     63.74 o
  16   7   3        0.22      -74.04     90.09 o
 -13   8   3        2.61      -11.67     91.58 o
 -12   8   3        7.44      -22.14     71.66 o
 -11   8   3       15.10      -24.70     56.54 o
 -10   8   3       17.15      108.03     43.58 o
  -9   8   3       93.81      144.38     33.90 o
  -8   8   3        3.30       39.12     45.83 o
  -7   8   3      202.40      290.27     35.38 o
  -6   8   3       17.84       64.41     33.21 o
  -5   8   3     2296.80     2006.61     47.95 o
  -4   8   3      693.29      664.17     38.02 o
  -3   8   3      950.89      692.78     35.66 o
  -2   8   3    12447.75     9480.52     75.40 o
  -1   8   3      388.70      432.84     24.28 o
   0   8   3     4513.77     3878.98     58.28 o
   1   8   3     1819.13     1387.75     30.18 o
   2   8   3      462.07      477.04     22.67 o
   3   8   3    20239.79    14448.06    305.26 o
   4   8   3     2355.24     1640.98     34.90 o
   5   8   3     1294.89     1104.74     61.80 o
   6   8   3     6398.87     4687.18     58.83 o
   7   8   3       21.23      -48.58     76.11 o
   8   8   3     5246.67     5817.21    186.06 o
   9   8   3      384.27      445.35     75.10 o
  10   8   3       29.40      -79.65     88.54 o
  11   8   3      926.14      753.41     45.07 o
  12   8   3      186.48      130.76    119.94 o
  13   8   3       72.55        3.61     63.01 o
  14   8   3        5.88       39.04     47.07 o
  15   8   3        0.40       43.34     56.66 o
  16   8   3       16.52       64.98     53.49 o
 -13   9   3       23.54       61.83     66.08 o
 -12   9   3       66.70       87.57     54.85 o
 -11   9   3       26.53     -110.17    148.51 o
 -10   9   3        1.87      -22.24     51.89 o
  -9   9   3      215.28      268.35     41.96 o
  -8   9   3      265.68      295.01     40.86 o
  -7   9   3      969.18      908.60     43.73 o
  -6   9   3       27.44       12.14     44.78 o
  -5   9   3     1009.84      938.99     40.35 o
  -4   9   3     3340.65     2891.16     54.34 o
  -3   9   3      558.17      383.98     32.48 o
  -2   9   3     1904.15     1702.76     39.35 o
  -1   9   3        0.80      -20.94     29.79 o
   0   9   3     5369.75     4281.85     57.81 o
   1   9   3     7151.24     5670.18     76.05 o
   2   9   3      103.95       93.22     21.73 o
   3   9   3     1498.87     1124.34     39.04 o
   4   9   3      358.32      352.07     26.26 o
   5   9   3     6967.91     5598.40    155.67 o
   6   9   3     1142.56      898.08     35.53 o
   7   9   3      143.71      130.21     58.01 o
   8   9   3     3308.95     3095.36     59.97 o
   9   9   3      219.70      224.87     35.96 o
  10   9   3     1141.73     1339.25     54.06 o
  11   9   3       44.62      -24.16     55.79 o
  12   9   3       64.75       57.01     46.24 o
  13   9   3      542.70      384.57     68.21 o
  14   9   3       52.47        9.56     59.84 o
  15   9   3       12.39      -40.95     75.84 o
  16   9   3       29.02        6.30    169.85 o
 -12  10   3        3.55      -56.16     65.61 o
 -11  10   3       20.91       68.54     50.06 o
 -10  10   3       80.71       72.54     75.71 o
  -9  10   3       11.93       30.72    138.92 o
  -8  10   3      151.47      198.71     61.66 o
  -7  10   3      346.98      346.80     40.83 o
  -6  10   3      671.82      847.31     44.37 o
  -5  10   3      164.90      134.86     37.41 o
  -4  10   3      252.07      266.68     30.44 o
  -3  10   3     2163.94     2013.92     84.01 o
  -2  10   3     7317.60     5968.17     70.87 o
  -1  10   3     1168.90      762.34     33.61 o
   0  10   3      216.27      227.48     25.72 o
   1  10   3     5803.79     4856.78     59.79 o
   2  10   3     3749.69     2693.56     57.47 o
   3  10   3    11008.59     8285.90     76.46 o
   4  10   3        3.13       38.14     26.06 o
   5  10   3     1194.85      794.21     34.52 o
   6  10   3     3665.22     3053.45     54.77 o
   7  10   3       12.92      -10.91     39.91 o
   8  10   3     1888.36     1697.03     64.09 o
   9  10   3      186.02      188.83     35.81 o
  10  10   3      116.18      126.44     43.97 o
  11  10   3      332.40      473.46     83.61 o
  12  10   3       15.82       51.72     64.77 o
  13  10   3        1.83       38.08     45.27 o
  14  10   3       16.36      -21.91    105.02 o
  15  10   3       13.04      -67.87     67.87 o
  16  10   3        7.33       -7.64     51.54 o
 -12  11   3        6.50      -21.88     62.61 o
 -11  11   3        8.42      -65.02     65.02 o
 -10  11   3        6.70        1.24     61.80 o
  -9  11   3       53.86       57.00     58.29 o
  -8  11   3      245.55      314.45     46.53 o
  -7  11   3       51.46        4.23     41.38 o
  -6  11   3       21.81       -2.33     48.67 o
  -5  11   3      573.62      699.65     40.33 o
  -4  11   3     1116.86      919.16    121.23 o
  -3  11   3        8.57       -7.08     97.12 o
  -2  11   3      106.32      104.74     47.41 o
  -1  11   3      759.83      638.69     33.80 o
   0  11   3     4796.90     3775.13     58.40 o
   1  11   3      417.88      440.14     30.60 o
   2  11   3      607.35      488.79     30.42 o
   3  11   3     2995.43     2470.44     69.36 o
   4  11   3      309.51      189.62     29.08 o
   5  11   3     2103.59     1766.14     44.60 o
   6  11   3      289.90      252.65     35.79 o
   7  11   3     1098.35      943.42     59.57 o
   8  11   3     2540.12     2257.43     57.64 o
   9  11   3       12.56      -50.66     50.66 o
  10  11   3      160.06      177.65     43.49 o
  11  11   3      316.88      395.93     97.59 o
  12  11   3       18.86       83.71     51.37 o
  13  11   3      323.23      372.53     54.01 o
  14  11   3       25.14       97.62     53.79 o
  15  11   3        0.70       90.65     56.15 o
 -11  12   3       17.33       38.46     54.49 o
 -10  12   3        1.62        0.00     48.35 o
  -9  12   3       32.35       17.11     57.23 o
  -8  12   3      180.35      225.68     63.01 o
  -7  12   3       77.54      103.09     43.83 o
  -6  12   3      237.60      282.34     40.59 o
  -5  12   3        3.39      -36.71     48.00 o
  -4  12   3       15.34      -46.85     46.85 o
  -3  12   3     3617.93     3711.28     69.00 o
  -2  12   3     2379.47     2180.14     53.68 o
  -1  12   3       30.14        4.44     31.96 o
   0  12   3      575.41      481.11     34.04 o
   1  12   3      888.07      853.76     36.98 o
   2  12   3     4573.43     3772.35     62.18 o
   3  12   3     1273.04     1168.25     67.54 o
   4  12   3      121.21      138.45     28.65 o
   5  12   3     2812.47     2401.81    114.07 o
   6  12   3     1651.75     1470.34    121.02 o
   7  12   3      842.33      715.07     42.92 o
   8  12   3       12.31      -16.35     69.63 o
   9  12   3       44.94       21.33     41.82 o
  10  12   3      578.62      662.76     85.43 o
  11  12   3       89.05       20.78     63.90 o
  12  12   3       16.17      119.55     52.34 o
  13  12   3       59.86       56.55     55.80 o
  14  12   3        1.62       59.68     66.86 o
  15  12   3        1.06      -39.02     69.91 o
 -11  13   3        1.69      -65.37    105.09 o
 -10  13   3       47.54       38.43     65.44 o
  -9  13   3        0.74       29.60     39.95 o
  -8  13   3       89.31      151.97     54.50 o
  -7  13   3       12.88       66.69     37.77 o
  -6  13   3      115.83      165.55     59.30 o
  -5  13   3      348.88      438.47     41.88 o
  -4  13   3        8.76      -47.76     84.96 o
  -3  13   3      215.58      230.55     38.80 o
  -2  13   3       12.27      -21.87     36.68 o
  -1  13   3      350.37      329.58     38.36 o
   0  13   3     1612.20     1506.78     47.70 o
   1  13   3        5.69      -24.06     70.24 o
   2  13   3     2433.32     2116.55     53.57 o
   3  13   3     1118.33     1090.66     42.83 o
   4  13   3      672.20      568.99     37.72 o
   5  13   3        4.51       40.43     34.50 o
   6  13   3       82.00      100.06     32.94 o
   7  13   3     1835.54     1540.55     60.78 o
   8  13   3      856.57      776.67     58.76 o
   9  13   3      177.90      115.80     60.51 o
  10  13   3       85.11       77.58     48.49 o
  11  13   3      253.59      296.71     45.93 o
  12  13   3      346.28      328.99     67.54 o
  13  13   3       49.60      -24.58     70.98 o
  14  13   3       86.83       79.97     75.71 o
 -10  14   3        0.35       35.08     53.42 o
  -9  14   3       25.50       64.75     63.56 o
  -8  14   3      107.41      149.75     46.42 o
  -7  14   3        9.37       78.45     50.85 o
  -6  14   3       63.62      107.79     39.95 o
  -5  14   3      232.01      357.25     44.74 o
  -4  14   3       74.70       77.24     44.12 o
  -3  14   3     2089.25     2325.35     64.64 o
  -2  14   3        2.94        2.37     78.41 o
  -1  14   3      171.91      295.65     34.65 o
   0  14   3     2387.12     2342.43     60.68 o
   1  14   3        3.06       -9.28     44.06 o
   2  14   3     1711.37     1617.49     51.81 o
   3  14   3        8.35      -24.77     58.35 o
   4  14   3       94.76       63.42     39.23 o
   5  14   3     2059.53     1919.81     57.82 o
   6  14   3        8.69       27.57     48.02 o
   7  14   3       42.19      -33.21     52.94 o
   8  14   3      266.69      273.24    107.11 o
   9  14   3       65.53       33.69     70.30 o
  10  14   3      179.53      140.85     96.17 o
  11  14   3       21.30       57.00     62.44 o
  12  14   3       18.13        3.62     65.98 o
  13  14   3       10.97        7.72     68.67 o
  14  14   3        1.04       27.17     60.02 o
  -9  15   3        0.11      -54.38     65.69 o
  -8  15   3       25.46       -1.48     79.69 o
  -7  15   3        1.36       57.87     59.65 o
  -6  15   3       32.86      120.33     47.68 o
  -5  15   3      146.08      177.85    102.79 o
  -4  15   3       15.83      -95.74    109.61 o
  -3  15   3       68.45       16.52     56.27 o
  -2  15   3        2.72      -49.84     49.84 o
  -1  15   3      555.57      607.65     44.46 o
   0  15   3        0.58      -35.29     73.41 o
   1  15   3      165.93      105.30     45.59 o
   2  15   3     1575.16     1519.82     73.88 o
   3  15   3        0.92      -38.02     47.75 o
   4  15   3      489.77      493.89     41.12 o
   5  15   3      388.66      301.57     40.62 o
   6  15   3       30.68       43.40     67.60 o
   7  15   3     1158.47     1094.81     55.62 o
   8  15   3        1.68      -54.63     56.06 o
   9  15   3       53.51       55.43     60.40 o
  10  15   3      680.32      639.08     54.96 o
  11  15   3        0.60      -69.29     96.24 o
  12  15   3      153.27      155.31    108.94 o
  13  15   3       17.01      -35.57     69.34 o
  -8  16   3       64.22       88.60     57.01 o
  -7  16   3       37.40       77.05     83.61 o
  -6  16   3       37.45       65.65     47.50 o
  -5  16   3       28.37      -54.74     61.37 o
  -4  16   3      165.13      293.17     70.10 o
  -3  16   3       93.09       -1.98     56.66 o
  -2  16   3        8.86      -11.90     52.41 o
  -1  16   3      150.98      201.65     42.84 o
   0  16   3      537.72      591.67     58.35 o
   1  16   3      169.34      208.21     54.43 o
   2  16   3      114.35      181.24     37.34 o
   3  16   3       50.98       37.96     75.91 o
   4  16   3      629.04      713.91     79.08 o
   5  16   3      336.38      326.73     44.16 o
   6  16   3        7.83       21.07     54.38 o
   7  16   3       92.31       74.64     59.87 o
   8  16   3       37.59      104.43     38.92 o
   9  16   3       28.59       57.98    105.76 o
  10  16   3        0.07      -11.24     63.82 o
  11  16   3        1.80      -66.62     66.62 o
  12  16   3       68.44       95.56     55.85 o
  13  16   3        0.08      -28.67     69.58 o
  -7  17   3       17.75       23.06     65.43 o
  -6  17   3       23.19       27.58     75.30 o
  -5  17   3        0.16      -54.79     86.38 o
  -4  17   3       36.39      -13.98     58.30 o
  -3  17   3       90.29      169.54     45.27 o
  -2  17   3       37.72       99.08     52.41 o
  -1  17   3        4.92        0.10     55.30 o
   0  17   3       57.17      106.10     61.12 o
   1  17   3      507.54      683.10     50.69 o
   2  17   3      328.77      440.27    118.59 o
   3  17   3       76.64       -6.18     57.19 o
   4  17   3       11.31       26.50     57.06 o
   5  17   3      232.35      273.81     44.06 o
   6  17   3      333.45      350.85     46.51 o
   7  17   3      213.09      222.27     45.65 o
   8  17   3       54.43       73.08     71.86 o
   9  17   3       24.37      -44.98     94.48 o
  10  17   3      206.76      184.57     46.21 o
  11  17   3        7.20      -50.63     83.14 o
  12  17   3       15.39       39.88     67.76 o
  -6  18   3       20.81      -10.75     68.05 o
  -5  18   3        4.07        0.72     84.62 o
  -4  18   3       51.87      145.58     59.57 o
  -3  18   3        0.23       13.14     61.00 o
  -2  18   3        0.13      -54.21     62.46 o
  -1  18   3      188.64      362.41     45.78 o
   0  18   3       73.24      135.63     74.15 o
   1  18   3       44.91      -70.66     97.45 o
   2  18   3       88.55      171.58     72.53 o
   3  18   3       11.92       -7.37     84.82 o
   4  18   3      154.50      248.21     44.93 o
   5  18   3        2.86       13.66     60.14 o
   6  18   3        8.16       84.22     60.17 o
   7  18   3       85.14       62.37     64.04 o
   8  18   3       16.28       24.91     66.00 o
   9  18   3       13.45       50.28     51.01 o
  10  18   3       18.57      148.58     57.74 o
  11  18   3       26.16       56.90    111.10 o
  -5  19   3        2.74      -18.82     96.85 o
  -4  19   3       56.59       55.32    105.29 o
  -3  19   3        0.30     -133.99    160.94 o
  -2  19   3       10.35      -18.85    104.75 o
  -1  19   3       30.80      139.72     52.68 o
   0  19   3        0.85       64.67     48.10 o
   1  19   3      156.39      225.30     49.47 o
   2  19   3       25.92       19.83     64.50 o
   3  19   3       30.64       69.91     63.12 o
   4  19   3      204.09      229.49     48.41 o
   5  19   3       24.86       52.05     48.78 o
   6  19   3      210.41      195.41     51.51 o
   7  19   3        1.61       16.75     67.17 o
   8  19   3       28.97      -50.37     68.19 o
   9  19   3       67.05       81.06     56.23 o
  10  19   3       28.83       38.42     69.39 o
  -3  20   3        0.33        3.29     71.09 o
  -2  20   3        5.72       65.33     90.63 o
  -1  20   3       34.17       67.52     54.91 o
   0  20   3        1.96       78.78     52.02 o
   1  20   3        2.19      -59.64     62.42 o
   2  20   3        6.07        2.21     65.65 o
   3  20   3       12.66      -38.93     66.77 o
   4  20   3       10.30       60.27     46.80 o
   5  20   3        2.93       -1.04    165.94 o
   6  20   3       69.07      114.09     58.82 o
   7  20   3        0.48       30.45     67.00 o
   8  20   3       23.58      -62.98     72.22 o
  -1  21   3       33.61      191.34     49.95 o
   0  21   3       12.34      -52.11     54.61 o
   1  21   3       73.31      252.72     50.06 o
   2  21   3       16.78       47.22     64.52 o
   3  21   3        0.35       14.85     76.38 o
   4  21   3       78.07      154.60     64.29 o
   5  21   3        0.22      -71.64     71.64 o
   6  21   3       55.34       47.40    143.58 o
  -5 -19   4       26.49       54.43     56.94 o
  -4 -19   4      121.70      132.53     62.73 o
  -3 -19   4        7.99      -38.12    111.30 o
  -2 -19   4        2.75      -66.49     69.47 o
  -1 -19   4        1.69       71.45     76.99 o
   0 -19   4        9.31      -15.49    107.38 o
   1 -19   4       12.50      -71.13     71.13 o
   2 -19   4       25.55        0.00     68.13 o
   3 -19   4        3.32      -34.26     68.95 o
  -7 -18   4       23.86      -10.43     57.93 o
  -6 -18   4       27.05       61.64     55.80 o
  -5 -18   4        6.78       -3.97     62.64 o
  -4 -18   4        2.98       38.10    104.07 o
  -3 -18   4       20.77       54.66     63.97 o
  -2 -18   4      122.05      229.41     46.46 o
  -1 -18   4       32.18       86.13     52.56 o
   0 -18   4       13.45      -25.35     62.15 o
   1 -18   4       78.36       82.58     59.57 o
   2 -18   4       55.06      -46.87     70.57 o
   3 -18   4       51.79       83.71     81.72 o
   4 -18   4        7.95       50.01    109.95 o
   5 -18   4        1.65       29.69     62.27 o
  -8 -17   4        0.50      -74.16     74.16 o
  -7 -17   4       32.63        8.77    115.89 o
  -6 -17   4       32.23      -69.28     69.28 o
  -5 -17   4        5.35      -50.36     80.50 o
  -4 -17   4      177.11      210.60     47.55 o
  -3 -17   4       43.52       20.34     62.73 o
  -2 -17   4        8.90      -54.70     59.26 o
  -1 -17   4       61.02        2.80     60.63 o
   0 -17   4        2.52      -47.14     62.81 o
   1 -17   4       29.92       70.42    103.06 o
   2 -17   4       11.56        4.91     60.27 o
   3 -17   4       13.90      110.96     43.01 o
   4 -17   4       45.16       82.63     52.40 o
   5 -17   4        0.04      -47.62     68.51 o
   6 -17   4        0.03      -28.89     88.00 o
   7 -17   4        4.97        9.35     91.65 o
  -9 -16   4       24.03        3.86     68.82 o
  -8 -16   4        0.11       44.76     67.57 o
  -7 -16   4      151.36      148.71     50.23 o
  -6 -16   4        0.49      -14.59     50.49 o
  -5 -16   4        3.74       13.64     72.94 o
  -4 -16   4      369.75      362.95     55.31 o
  -3 -16   4        5.07       49.44     77.33 o
  -2 -16   4      510.80      598.27     52.32 o
  -1 -16   4       13.13        7.25     48.20 o
   0 -16   4        0.81       18.37     61.46 o
   1 -16   4      253.00      329.84     46.14 o
   2 -16   4      100.31       40.97    104.75 o
   3 -16   4       64.82        9.73     63.10 o
   4 -16   4       16.48       55.01     45.25 o
   5 -16   4        2.00      -36.05     62.20 o
   6 -16   4       74.53      146.20     48.03 o
   7 -16   4        8.72      -68.16     68.16 o
   8 -16   4        2.14      -17.45     87.19 o
 -10 -15   4       19.52      -47.22     71.49 o
  -9 -15   4      122.07      261.28     58.89 o
  -8 -15   4       19.54      -67.33     67.33 o
  -7 -15   4        0.10      -14.18     60.93 o
  -6 -15   4      114.96      141.33     76.11 o
  -5 -15   4       67.15       31.30     62.01 o
  -4 -15   4       87.80      156.09     73.61 o
  -3 -15   4       16.83       70.64     37.29 o
  -2 -15   4      156.47      117.06     41.89 o
  -1 -15   4      177.83      288.93     41.40 o
   0 -15   4       81.74       66.87     40.35 o
   1 -15   4        5.64       71.96     44.06 o
   2 -15   4        5.61      -67.27     89.28 o
   3 -15   4      313.49      362.76     79.62 o
   4 -15   4       25.90       42.02     48.35 o
   5 -15   4        3.08      -11.70     59.83 o
   6 -15   4       32.43      -24.62     63.12 o
   7 -15   4        0.77      -35.55     62.51 o
   8 -15   4       26.50       92.42     79.08 o
   9 -15   4        0.20       53.01     62.27 o
 -11 -14   4        5.20      -56.07     94.96 o
 -10 -14   4        0.01       47.12     67.11 o
  -9 -14   4       72.94       89.43    123.93 o
  -8 -14   4      117.85       72.88     64.10 o
  -7 -14   4      229.55      222.71     47.32 o
  -6 -14   4       33.83       71.64    116.84 o
  -5 -14   4      159.78      146.59    102.25 o
  -4 -14   4     1329.17     1417.35     59.88 o
  -3 -14   4       42.10      -29.96     57.36 o
  -2 -14   4      266.50      297.50     40.32 o
  -1 -14   4      192.70      173.03     48.76 o
   0 -14   4      242.08      338.34    126.16 o
   1 -14   4     1355.62     1468.02    140.81 o
   2 -14   4       42.80       30.25     51.37 o
   3 -14   4       11.55      -52.85     55.20 o
   4 -14   4      183.78      195.02     44.26 o
   5 -14   4       30.26       61.25     54.44 o
   6 -14   4      293.11      436.01     76.45 o
   7 -14   4        0.66      -41.66     63.34 o
   8 -14   4        1.35      -65.39     95.77 o
   9 -14   4       30.53      178.07     48.76 o
  10 -14   4        0.18       13.71     62.17 o
 -12 -13   4        8.45      -73.06     73.06 o
 -11 -13   4       14.80       70.34     55.80 o
 -10 -13   4      222.42      230.39     52.14 o
  -9 -13   4       85.57       66.51     54.09 o
  -8 -13   4       32.44       76.79     49.45 o
  -7 -13   4      213.09      298.95     44.71 o
  -6 -13   4      192.36      249.63    135.95 o
  -5 -13   4      597.82      567.70     49.04 o
  -4 -13   4       46.48      116.66     35.72 o
  -3 -13   4      228.44      176.03     40.78 o
  -2 -13   4     1620.37     1534.76    119.67 o
  -1 -13   4       65.89       36.58     56.39 o
   0 -13   4        2.66       54.65     39.04 o
   1 -13   4       55.00       58.49     62.94 o
   2 -13   4      255.99      327.09     38.86 o
   3 -13   4      632.46      748.78     45.56 o
   4 -13   4        4.31        7.05     43.55 o
   5 -13   4       79.28      -25.26     57.00 o
   6 -13   4      386.29      445.82     47.09 o
   7 -13   4      140.23      132.40     42.68 o
   8 -13   4       26.39      -18.57     65.99 o
   9 -13   4       10.33      -47.43     64.83 o
  10 -13   4       22.58       92.53     45.56 o
  11 -13   4       35.66       54.90     48.57 o
 -12 -12   4        0.31      -73.45     73.45 o
 -11 -12   4        7.51      -45.92     54.14 o
 -10 -12   4      216.95      214.87     53.19 o
  -9 -12   4        1.35        5.98     54.30 o
  -8 -12   4      493.53      573.43     49.57 o
  -7 -12   4       24.57       91.50     76.52 o
  -6 -12   4      296.03      322.39     43.79 o
  -5 -12   4     2445.74     2459.84    142.84 o
  -4 -12   4      431.91      389.63     43.70 o
  -3 -12   4     1074.39     1147.98     57.95 o
  -2 -12   4      135.11      153.90     35.06 o
  -1 -12   4       70.43       51.02     33.40 o
   0 -12   4     2742.65     2726.44     82.26 o
   1 -12   4     1069.77     1048.48     46.60 o
   2 -12   4       53.98        2.27     47.65 o
   3 -12   4      442.34      481.80     39.79 o
   4 -12   4      309.65      341.54     41.44 o
   5 -12   4      367.42      435.28     51.06 o
   6 -12   4       94.75       98.08     44.59 o
   7 -12   4        1.31      -10.76     53.62 o
   8 -12   4      103.27      127.03     48.95 o
   9 -12   4       13.10       40.13     47.69 o
  10 -12   4        0.80      -36.09     61.38 o
  11 -12   4        4.91      -45.99    117.44 o
  12 -12   4        4.60      -17.74     54.43 o
 -13 -11   4       17.36       48.12     72.81 o
 -12 -11   4       42.78        4.25     69.35 o
 -11 -11   4        1.07      -12.39     73.01 o
 -10 -11   4      302.28      328.70     81.72 o
  -9 -11   4        8.81      -48.00     61.89 o
  -8 -11   4      144.17      150.35     43.94 o
  -7 -11   4      314.07      357.87     47.95 o
  -6 -11   4       86.92      111.13     37.95 o
  -5 -11   4       34.97      -19.25     52.00 o
  -4 -11   4        5.05       59.09     44.51 o
  -3 -11   4     1643.14     1623.60     51.94 o
  -2 -11   4     1816.29     1873.58     53.72 o
  -1 -11   4       21.56       60.12    104.34 o
   0 -11   4      975.02     1090.16     43.21 o
   1 -11   4       97.39       97.77     42.62 o
   2 -11   4     2006.22     1956.38     52.91 o
   3 -11   4      534.92      538.40     39.34 o
   4 -11   4        1.35       -2.48     44.58 o
   5 -11   4     1039.03     1065.67     47.05 o
   6 -11   4      395.37      497.89     57.20 o
   7 -11   4      109.89       80.04     44.25 o
   8 -11   4        0.76      -28.57     54.29 o
   9 -11   4       37.57       87.19     49.07 o
  10 -11   4       83.52      141.56     43.89 o
  11 -11   4       91.08      124.84     56.66 o
  12 -11   4       32.83       93.28     66.32 o
 -13 -10   4       79.96      113.05     57.33 o
 -12 -10   4       37.98        2.75     70.62 o
 -11 -10   4        2.91      -90.70     90.70 o
 -10 -10   4      397.54      474.77     51.62 o
  -9 -10   4       53.86       -9.65     59.09 o
  -8 -10   4      944.05      925.92    110.56 o
  -7 -10   4      229.25      226.12     52.07 o
  -6 -10   4      196.84      119.01     92.59 o
  -5 -10   4     4507.41     4843.80    156.55 o
  -4 -10   4       97.85      148.12     54.30 o
  -3 -10   4      409.22      404.27     35.43 o
  -2 -10   4     2750.83     2867.72     57.07 o
  -1 -10   4      899.98      885.84     38.92 o
   0 -10   4     6880.37     6453.96     78.27 o
   1 -10   4      117.44       46.07     46.80 o
   2 -10   4        7.47       10.76     39.19 o
   3 -10   4     2066.15     1995.84     51.86 o
   4 -10   4       12.24      -53.83     53.83 o
   5 -10   4      519.34      539.89     77.46 o
   6 -10   4        0.94      -33.37     45.46 o
   7 -10   4      201.21      175.25     38.12 o
   8 -10   4      238.86      213.28     43.17 o
   9 -10   4        3.92      -18.93     44.95 o
  10 -10   4       30.27      -15.57     57.88 o
  11 -10   4        0.53      -56.01     60.65 o
  12 -10   4        3.66      -66.46     66.46 o
  13 -10   4        0.08       25.05     54.55 o
 -14  -9   4       41.43       76.25     60.22 o
 -13  -9   4       27.62      197.28     77.33 o
 -12  -9   4       18.27      -55.42     83.20 o
 -11  -9   4       73.96      -53.55     67.19 o
 -10  -9   4       11.82      -25.08     61.32 o
  -9  -9   4        7.46       -7.34     59.74 o
  -8  -9   4      918.73     1011.44    107.85 o
  -7  -9   4      195.30      230.38     40.18 o
  -6  -9   4      254.40      289.67     38.11 o
  -5  -9   4       46.83       74.04     35.06 o
  -4  -9   4       89.40      103.65     53.89 o
  -3  -9   4     4739.71     4846.68     69.39 o
  -2  -9   4      425.43      410.28     33.12 o
  -1  -9   4      529.66      480.82     37.35 o
   0  -9   4     5537.87     5537.98    105.56 o
   1  -9   4       36.48        9.46     30.47 o
   2  -9   4     2952.78     2849.48     53.01 o
   3  -9   4       93.58       87.46     28.96 o
   4  -9   4      199.04      200.99     30.65 o
   5  -9   4     4982.09     4727.37    128.79 o
   6  -9   4       13.38      -29.39     45.66 o
   7  -9   4      226.31      305.00     38.16 o
   8  -9   4      407.18      375.93     40.88 o
   9  -9   4       14.90       54.14     53.99 o
  10  -9   4      434.26      423.92     48.23 o
  11  -9   4        1.77       33.17     75.30 o
  12  -9   4        2.20      -46.66     97.93 o
  13  -9   4       29.17       15.32     53.32 o
  14  -9   4       14.59      -17.22     69.52 o
 -14  -8   4       43.24       21.46    124.54 o
 -13  -8   4        1.17        7.66     67.48 o
 -12  -8   4       39.89       22.55     53.13 o
 -11  -8   4      290.53      421.27     48.96 o
 -10  -8   4      329.26      397.12     48.61 o
  -9  -8   4      529.94      532.34     60.51 o
  -8  -8   4        1.31      -21.90     51.85 o
  -7  -8   4      424.79      435.08     44.37 o
  -6  -8   4     5555.62     5479.58     80.61 o
  -5  -8   4     2013.90     2306.18     53.34 o
  -4  -8   4        3.15       25.80     31.86 o
  -3  -8   4     1659.60     1661.63     56.73 o
  -2  -8   4     3386.55     3873.04     57.02 o
  -1  -8   4     2830.89     2796.66     64.83 o
   0  -8   4     3955.90     4110.98     56.30 o
   1  -8   4        4.06      -21.20     33.48 o
   2  -8   4     3806.99     3637.35    138.31 o
   3  -8   4     3889.23     3521.99     56.06 o
   4  -8   4      306.45      256.79     30.70 o
   5  -8   4       10.34       34.80     32.81 o
   6  -8   4       28.76       -9.30     60.04 o
   7  -8   4      890.47      816.35     75.91 o
   8  -8   4      133.24      186.55     35.91 o
   9  -8   4      167.91      149.10     37.48 o
  10  -8   4      281.89      206.09     42.60 o
  11  -8   4       77.72      113.04     55.24 o
  12  -8   4      130.50      103.64     45.53 o
  13  -8   4        7.52       36.97     49.45 o
  14  -8   4        0.07      -12.67    117.24 o
 -14  -7   4        7.32       19.75    102.65 o
 -13  -7   4       29.25       47.87     56.98 o
 -12  -7   4        1.13        2.27     59.97 o
 -11  -7   4       62.60       48.37     62.22 o
 -10  -7   4       26.43       69.26     54.23 o
  -9  -7   4      304.39      423.57     52.41 o
  -8  -7   4      533.47      605.89     47.14 o
  -7  -7   4       37.32      -10.93     50.36 o
  -6  -7   4       45.46       85.52     37.17 o
  -5  -7   4     4623.02     5406.30     70.96 o
  -4  -7   4     4655.64     4772.93     69.97 o
  -3  -7   4     2905.51     3398.83     52.47 o
  -2  -7   4      510.71      579.52     40.39 o
  -1  -7   4     8220.76     8347.72    113.87 o
   0  -7   4    13375.51    13805.59     98.28 o
   1  -7   4     2081.72     2030.48     53.42 o
   2  -7   4      241.56      260.92     25.55 o
   3  -7   4     2594.19     2809.18     47.18 o
   4  -7   4     8181.06     7930.09     76.65 o
   5  -7   4     7116.71     6597.84     74.45 o
   6  -7   4      180.26      174.32     30.23 o
   7  -7   4       31.07       43.78     41.73 o
   8  -7   4     1942.10     1830.45     54.79 o
   9  -7   4      236.90      207.40     36.18 o
  10  -7   4      239.10      304.01     40.68 o
  11  -7   4       51.82       29.32     44.55 o
  12  -7   4        5.12       19.91    135.75 o
  13  -7   4       32.05       89.56     51.88 o
  14  -7   4        7.04      -67.88     67.88 o
 -14  -6   4      100.22      139.88     94.48 o
 -13  -6   4       37.47       33.72     56.73 o
 -12  -6   4        1.37      -60.05     60.05 o
 -11  -6   4      937.18     1222.85     82.46 o
 -10  -6   4       49.01      -46.30     72.74 o
  -9  -6   4      121.35       85.99     39.60 o
  -8  -6   4     1696.17     1966.46     57.88 o
  -7  -6   4       82.19      184.47     45.79 o
  -6  -6   4     6784.22     7647.69     84.14 o
  -5  -6   4     2995.24     3641.43     57.93 o
  -4  -6   4      143.40      215.56     35.39 o
  -3  -6   4    13991.34    15526.70    105.87 o
  -2  -6   4      787.14     1015.40     30.47 o
  -1  -6   4     6205.58     6884.77     67.94 o
   0  -6   4       74.59      121.03     20.47 o
   1  -6   4     3293.95     3172.93     43.31 o
   2  -6   4    15106.90    15669.01    373.00 o
   3  -6   4      981.58     1023.44     32.09 o
   4  -6   4      957.75     1016.39    117.44 o
   5  -6   4     1235.90     1205.82     49.50 o
   6  -6   4     1145.04     1036.05     38.29 o
   7  -6   4     1400.49     1129.15     41.79 o
   8  -6   4      300.26      287.63     37.68 o
   9  -6   4     1037.31     1006.33     46.36 o
  10  -6   4      663.42      719.30     98.60 o
  11  -6   4      117.15      112.39     39.72 o
  12  -6   4        2.69        1.85     55.10 o
  13  -6   4       55.45       58.77     91.65 o
  14  -6   4       40.27      117.85     49.98 o
  15  -6   4       60.26      157.26     68.89 o
 -14  -5   4       50.44       59.22     69.16 o
 -13  -5   4        4.77        8.37     65.44 o
 -12  -5   4        6.99      -38.78     81.79 o
 -11  -5   4       21.94       -6.00     59.65 o
 -10  -5   4       78.90      145.17     38.19 o
  -9  -5   4     1443.65     1554.65     55.49 o
  -8  -5   4      514.03      594.40     40.36 o
  -7  -5   4      217.74      247.91     40.86 o
  -6  -5   4     6457.78     7330.33     97.05 o
  -5  -5   4      117.01      137.00     28.41 o
  -4  -5   4    10616.01    12532.94    101.98 o
  -3  -5   4      297.01      289.18     24.25 o
  -2  -5   4      234.31      227.60     21.06 o
  -1  -5   4    43902.64    47463.57    202.62 o
   0  -5   4     2181.76     2488.52     36.39 o
   1  -5   4     4688.33     5082.09     48.90 o
   2  -5   4      928.87      738.28     36.40 o
   3  -5   4      476.97      622.57     25.40 o
   4  -5   4    18940.48    18790.32    141.28 o
   5  -5   4     3864.68     3717.83     73.07 o
   6  -5   4      143.99      131.13     27.79 o
   7  -5   4     3416.71     3193.67     55.97 o
   8  -5   4      254.19      337.50     46.19 o
   9  -5   4      305.82      306.71     50.45 o
  10  -5   4       34.02       48.86     48.66 o
  11  -5   4        0.15        8.43     49.31 o
  12  -5   4      253.46      266.08     52.68 o
  13  -5   4       51.47       73.87     46.50 o
  14  -5   4        0.84      -58.01     61.46 o
  15  -5   4        0.62       35.85    112.85 o
 -15  -4   4       15.60      -58.65    119.00 o
 -14  -4   4       29.28      -64.88     68.38 o
 -13  -4   4       64.82       41.39     53.70 o
 -12  -4   4      248.73      334.30     71.45 o
 -11  -4   4      758.33      760.51     52.05 o
 -10  -4   4       86.92       35.68     54.20 o
  -9  -4   4       57.48        0.57     88.74 o
  -8  -4   4     2056.17     2476.84     57.24 o
  -7  -4   4      668.98      767.84     40.78 o
  -6  -4   4     6653.81     7885.49     88.74 o
  -5  -4   4       15.50       57.22     31.54 o
  -4  -4   4     5883.60     7150.47     64.03 o
  -3  -4   4    13012.34    16000.87    223.48 o
  -2  -4   4      171.16      141.98     29.72 o
  -1  -4   4      108.47       98.43     16.71 o
   0  -4   4       50.12       88.29     16.19 o
   1  -4   4    26835.50    30317.70    146.70 o
   2  -4   4     2950.42     2660.93     60.65 o
   3  -4   4     1402.54     1522.21     29.42 o
   4  -4   4     9178.46     9646.52    128.25 o
   5  -4   4      771.92      800.71     29.54 o
   6  -4   4     4726.01     4540.20     60.11 o
   7  -4   4      109.41      100.73     28.17 o
   8  -4   4       22.09       49.08     27.94 o
   9  -4   4     2325.41     2173.33     53.66 o
  10  -4   4      275.35      292.21     37.24 o
  11  -4   4      211.14      244.26     37.48 o
  12  -4   4      113.06       18.55     45.81 o
  13  -4   4        1.72       55.13     38.48 o
  14  -4   4      115.47       91.15     48.76 o
  15  -4   4        9.65       63.66     71.32 o
  16  -4   4       14.58       -1.88     71.74 o
 -15  -3   4        8.93      -12.57     74.09 o
 -14  -3   4       19.32       -7.27     66.00 o
 -13  -3   4       15.89       27.24     51.39 o
 -12  -3   4        7.82      -18.72     62.02 o
 -11  -3   4      103.97      157.90    100.76 o
 -10  -3   4      379.33      397.11     43.11 o
  -9  -3   4      707.82      594.88     44.45 o
  -8  -3   4      155.88      225.52     52.95 o
  -7  -3   4     2817.96     3109.24    105.02 o
  -6  -3   4    10886.74    13213.55     96.66 o
  -5  -3   4     2131.14     2642.62     44.60 o
  -4  -3   4     2146.95     2581.64     40.26 o
  -3  -3   4     2842.58     3095.45     39.40 o
  -2  -3   4    18140.81    21240.68    125.17 o
  -1  -3   4    70355.15    80904.77    764.98 o
   0  -3   4     3098.68     3880.89     36.68 o
   1  -3   4      884.87     1252.30     23.59 o
   2  -3   4    13733.33    15526.83    100.57 o
   3  -3   4      750.35      858.45     38.56 o
   4  -3   4    12807.68    13135.31     91.40 o
   5  -3   4       42.54       63.84     25.80 o
   6  -3   4     1012.17     1082.43     48.96 o
   7  -3   4     6639.26     6424.59     68.05 o
   8  -3   4       34.62       44.28     30.70 o
   9  -3   4      202.81      264.65     96.85 o
  10  -3   4        1.29       -4.64     44.73 o
  11  -3   4      129.67      121.27     36.40 o
  12  -3   4      152.15      223.20     40.51 o
  13  -3   4       46.41       79.97     94.41 o
  14  -3   4        2.97      -51.53     56.30 o
  15  -3   4        0.22      -28.45     61.86 o
  16  -3   4        2.51      -66.43     66.43 o
 -15  -2   4       85.96       31.81     71.96 o
 -14  -2   4       16.33       39.67     67.17 o
 -13  -2   4       13.04      -12.09     63.43 o
 -12  -2   4      498.88      550.71     49.60 o
 -11  -2   4       94.61        5.89     52.29 o
 -10  -2   4      160.90      106.23     58.76 o
  -9  -2   4     1148.28     1156.14     48.50 o
  -8  -2   4      596.96      530.88     66.86 o
  -7  -2   4     1925.43     2044.14     48.08 o
  -6  -2   4      839.54     1009.19     35.05 o
  -5  -2   4      323.48      303.80     48.63 o
  -4  -2   4    12300.28    14363.45    233.61 o
  -3  -2   4     4052.01     5121.17     46.65 o
  -2  -2   4       71.63       78.49     15.47 o
  -1  -2   4     3630.71     4101.72     36.20 o
   0  -2   4     7942.18    10043.19     92.73 o
   1  -2   4     2924.24     3421.12     49.03 o
   2  -2   4     3013.15     3972.92     35.15 o
   3  -2   4     5084.57     5942.71     44.65 o
   4  -2   4    21985.54    24188.66    132.52 o
   5  -2   4      754.15      967.27     27.49 o
   6  -2   4     2031.99     1874.42     37.29 o
   7  -2   4      891.25      846.98     37.21 o
   8  -2   4      425.32      432.96     31.36 o
   9  -2   4     3038.77     2769.13     55.58 o
  10  -2   4       54.25       35.77     36.73 o
  11  -2   4       22.15       57.63     58.55 o
  12  -2   4      535.36      499.82     58.28 o
  13  -2   4        4.73       -2.48     51.18 o
  14  -2   4      192.92      214.27     45.08 o
  15  -2   4        1.74      -58.12     61.11 o
  16  -2   4        3.18       -6.13     66.32 o
 -15  -1   4        1.34       56.31     53.46 o
 -14  -1   4        0.32      -85.50     85.50 o
 -13  -1   4        0.81      -23.65     60.15 o
 -12  -1   4      257.00      304.46     67.20 o
 -11  -1   4        1.94       14.93     53.28 o
 -10  -1   4      480.86      535.87     42.22 o
  -9  -1   4        9.78       52.12     63.62 o
  -8  -1   4        0.10      -49.00     53.08 o
  -7  -1   4     9166.03     9648.74    155.33 o
  -6  -1   4     3128.92     3637.31     53.56 o
  -5  -1   4     3619.81     4123.97     50.99 o
  -4  -1   4     1813.08     2111.82     34.57 o
  -3  -1   4     2182.99     2551.77     33.95 o
  -2  -1   4    24906.05    28602.06    180.12 o
  -1  -1   4    18228.61    23231.91    147.36 o
   0  -1   4      147.63      217.65     13.85 o
   1  -1   4     3036.90     3203.63     44.17 o
   2  -1   4     9735.41    12646.58     78.41 o
   3  -1   4    10948.00    12742.79     85.10 o
   4  -1   4      208.14      188.87     17.08 o
   5  -1   4      350.84      392.03     21.53 o
   6  -1   4    12995.23    14292.53    150.47 o
   7  -1   4     3592.93     3556.37     94.96 o
   8  -1   4        2.53      -35.58     35.58 o
   9  -1   4      889.49      786.71     94.14 o
  10  -1   4      104.29       68.79     37.02 o
  11  -1   4      332.79      347.77     79.15 o
  12  -1   4       53.74       47.91     43.23 o
  13  -1   4       17.51      -56.13     56.13 o
  14  -1   4       80.96      -14.09     58.82 o
  15  -1   4        1.50      -40.37     76.65 o
  16  -1   4       10.41       62.88     60.23 o
 -15   0   4        3.08      -32.45     76.86 o
 -14   0   4       41.19       26.62     54.45 o
 -13   0   4        1.11       24.31     57.29 o
 -12   0   4      355.31      244.25     46.64 o
 -11   0   4        1.74       31.03     43.22 o
 -10   0   4       96.35      141.57     36.70 o
  -9   0   4      835.44      754.29     40.52 o
  -8   0   4        0.49       -8.33     40.92 o
  -7   0   4        3.29       72.97     32.42 o
  -6   0   4       23.75       33.34     33.93 o
  -5   0   4     4144.81     4472.12     91.11 o
  -4   0   4     9815.24    10958.56    102.72 o
  -3   0   4     1650.78     1892.47     29.56 o
  -2   0   4    12021.04    13600.07     89.63 o
  -1   0   4     8946.00    10974.86    104.14 o
   0   0   4    13891.83    16322.37     82.52 o
   1   0   4    15174.24    20704.09     95.56 o
   2   0   4     1710.26     1932.18     48.15 o
   3   0   4    29613.23    38641.91    138.68 o
   4   0   4    18680.87    22268.41    117.14 o
   5   0   4      106.16      186.62     18.24 o
   6   0   4        3.22       34.89     24.12 o
   7   0   4     3093.99     3103.13     46.32 o
   8   0   4     8210.42     7669.60     82.53 o
   9   0   4     2840.45     2351.11     49.63 o
  10   0   4       90.83       93.49     56.39 o
  11   0   4      688.22      512.60     39.11 o
  12   0   4      395.42      382.80     39.11 o
  13   0   4      142.26       44.28     46.02 o
  14   0   4       62.94       80.53     39.12 o
  15   0   4        7.51      -25.70     60.15 o
  16   0   4        9.30      -32.63     52.12 o
 -15   1   4        0.51      -22.44     66.29 o
 -14   1   4       24.23        4.23     80.64 o
 -13   1   4        7.24      -19.04     61.41 o
 -12   1   4      236.54      205.33     44.53 o
 -11   1   4        0.82       14.97     52.71 o
 -10   1   4      431.39      438.68     39.64 o
  -9   1   4     1081.20     1005.99     47.23 o
  -8   1   4      516.12      544.64     37.77 o
  -7   1   4     6087.18     5711.72     69.86 o
  -6   1   4     1282.71     1266.58     36.77 o
  -5   1   4      190.68      199.40     23.64 o
  -4   1   4     8017.32     7918.68     60.60 o
  -3   1   4      159.70      167.55     16.81 o
  -2   1   4    24469.18    26855.73    123.97 o
  -1   1   4      514.34      935.04     18.81 o
   0   1   4     4437.72     5523.36     38.06 o
   1   1   4    67817.06    78460.49    366.92 o
   2   1   4     4760.64     6072.54     44.70 o
   3   1   4     7182.41     9498.03     84.55 o
   4   1   4      977.78     1244.69     23.64 o
   5   1   4     6517.97     8486.71    157.70 o
   6   1   4    13441.95    14615.25    209.50 o
   7   1   4     1607.01     1691.53     37.25 o
   8   1   4      484.58      583.11     37.14 o
   9   1   4     1165.95      919.77     71.25 o
  10   1   4      150.19       67.72     35.25 o
  11   1   4      229.77      178.36     35.14 o
  12   1   4        0.69      -42.02     48.95 o
  13   1   4      171.94      124.01     38.59 o
  14   1   4      204.35      231.33     41.93 o
  15   1   4        2.44       56.27     40.83 o
  16   1   4        5.69       -9.12     76.45 o
 -15   2   4        0.79     -149.73    158.71 o
 -14   2   4       67.94      -42.08     64.98 o
 -13   2   4        1.01      -39.10     71.72 o
 -12   2   4        4.89      -21.00     58.71 o
 -11   2   4       56.12       52.56     53.87 o
 -10   2   4      280.92      332.67     39.20 o
  -9   2   4      636.69      451.73     39.39 o
  -8   2   4       31.43       52.30     29.38 o
  -7   2   4      154.86      211.96     62.40 o
  -6   2   4      102.38      161.39     26.31 o
  -5   2   4    10305.06     9317.36     91.38 o
  -4   2   4     4626.70     4327.39     64.77 o
  -3   2   4     1077.98      944.04     50.11 o
  -2   2   4    26392.65    25676.40    149.93 o
  -1   2   4     7564.85     7723.70     54.53 o
   0   2   4    15649.62    15449.26     80.90 o
   1   2   4      378.21      501.21     20.19 o
   2   2   4     2177.44     3095.86     27.55 o
   3   2   4    50556.63    68140.06    180.42 o
   4   2   4      423.60      529.87     18.60 o
   5   2   4     1182.21     1576.32     28.84 o
   6   2   4    20921.54    24695.81    422.91 o
   7   2   4      189.05      219.83     24.49 o
   8   2   4    12467.19    11723.67    133.99 o
   9   2   4       75.53       87.86     34.38 o
  10   2   4      291.03      164.48     89.96 o
  11   2   4     2934.07     2187.32     57.35 o
  12   2   4      308.67      332.99     39.82 o
  13   2   4      123.77      112.76     63.15 o
  14   2   4        4.49       40.78     41.69 o
  15   2   4        3.21      -21.74     85.70 o
  16   2   4       79.93        7.99     63.88 o
  17   2   4       14.46       54.32     54.03 o
 -14   3   4        0.12       76.05     42.26 o
 -13   3   4      109.45       46.15     67.23 o
 -12   3   4      192.60      191.11     42.24 o
 -11   3   4      147.38       75.57     84.08 o
 -10   3   4        0.49       26.89     48.23 o
  -9   3   4      299.05      277.05     56.87 o
  -8   3   4     1742.48     1634.86     49.91 o
  -7   3   4     3924.45     3168.53     97.59 o
  -6   3   4      101.11       97.02     45.32 o
  -5   3   4     2372.09     2088.66     40.73 o
  -4   3   4     3639.48     2992.62     41.83 o
  -3   3   4     2785.47     2521.08     34.56 o
  -2   3   4    16577.83    15633.34    100.71 o
  -1   3   4      806.57      626.83     17.62 o
   0   3   4    42834.79    40630.76    263.66 o
   1   3   4    25371.25    28145.14    196.60 o
   2   3   4     1379.32     1624.81     50.31 o
   3   3   4      708.08      786.65     19.00 o
   4   3   4       20.76       19.27     20.43 o
   5   3   4    13171.44    62633.67  44075.75 o
   6   3   4     5620.81     6608.99     57.31 o
   7   3   4     1029.29     1117.13     32.71 o
   8   3   4     4557.37     4401.23    159.86 o
   9   3   4      203.31      172.67     50.72 o
  10   3   4      938.89      854.92     38.63 o
  11   3   4       16.92      -26.64     82.26 o
  12   3   4       50.83       41.81     39.89 o
  13   3   4     1310.90      988.88     51.43 o
  14   3   4        7.99      -58.25     58.25 o
  15   3   4       11.87       -2.51     68.82 o
  16   3   4       56.79       -4.69     65.31 o
  17   3   4        1.77       -2.51     61.82 o
 -14   4   4       18.24      -34.45     67.32 o
 -13   4   4       17.87      -27.60    101.24 o
 -12   4   4        6.90       30.70     47.14 o
 -11   4   4       32.49       18.31     56.45 o
 -10   4   4      366.58      394.61     68.01 o
  -9   4   4      108.28       -9.82     47.04 o
  -8   4   4      458.46      446.71     34.80 o
  -7   4   4     1081.23      903.66     37.44 o
  -6   4   4     2803.76     2687.94     50.80 o
  -5   4   4     3737.04     3264.79     84.76 o
  -4   4   4      565.52      679.80     89.55 o
  -3   4   4    15939.02    13427.07     93.22 o
  -2   4   4    17857.16    15032.28    104.06 o
  -1   4   4     5223.75     4804.56     39.83 o
   0   4   4       71.41       86.11     12.65 o
   1   4   4     1983.62     1879.16     58.15 o
   2   4   4    26888.78    26460.98    236.92 o
   3   4   4    24166.72    28327.70    269.06 o
   4   4   4     1128.29     1394.66     26.31 o
   5   4   4     4479.14     6400.48     52.86 o
   6   4   4    18333.27    21643.54    210.85 o
   7   4   4     3653.52     4116.96     86.58 o
   8   4   4     5544.59     5755.54    168.43 o
   9   4   4       36.32       71.22     27.12 o
  10   4   4      171.27       95.34     30.61 o
  11   4   4     2426.54     1801.92     54.57 o
  12   4   4       42.61        0.23     50.03 o
  13   4   4       97.90       86.63     96.24 o
  14   4   4        3.43      -48.73     56.05 o
  15   4   4        7.66       -4.89     59.63 o
  16   4   4       34.50       14.20     57.47 o
  17   4   4        1.79      -33.59     62.64 o
 -14   5   4        8.45        9.35     65.54 o
 -13   5   4      138.69      226.35     45.57 o
 -12   5   4        7.15       -4.19     46.75 o
 -11   5   4       51.11       28.88     57.97 o
 -10   5   4      156.11      192.29     39.92 o
  -9   5   4        3.16       26.80     45.40 o
  -8   5   4     2704.53     2239.46     57.73 o
  -7   5   4     1199.34      789.09     39.73 o
  -6   5   4       13.50      -22.14     41.80 o
  -5   5   4     9156.62     8017.30     74.26 o
  -4   5   4     4935.29     4388.91     81.72 o
  -3   5   4     6462.96     5750.23     81.25 o
  -2   5   4      761.47      848.38     23.45 o
  -1   5   4     1434.25     1226.69     24.73 o
   0   5   4    25446.29    20679.53    142.16 o
   1   5   4     3106.06     2746.06     30.61 o
   2   5   4     1000.61     1132.15     22.30 o
   3   5   4      312.15      229.45     16.41 o
   4   5   4      769.38      921.05     24.31 o
   5   5   4    11694.19    14238.35     99.68 o
   6   5   4      557.67      801.88     30.61 o
   7   5   4     4063.08     4697.37     56.92 o
   8   5   4     8566.63     8084.75    174.17 o
   9   5   4      321.73      291.13     73.68 o
  10   5   4       18.63        4.67     41.58 o
  11   5   4      769.42      606.87     40.02 o
  12   5   4      520.98      413.99     40.40 o
  13   5   4      591.97      497.98     45.59 o
  14   5   4       25.61       43.84     54.88 o
  15   5   4       20.33       46.71     64.43 o
  16   5   4       73.38        0.35     64.89 o
  17   5   4        5.08       28.64     63.13 o
 -14   6   4        0.02      -13.60     62.79 o
 -13   6   4        0.73       64.86     49.28 o
 -12   6   4        2.55       30.46     59.06 o
 -11   6   4       97.92      134.60     65.58 o
 -10   6   4      184.48      126.95     80.71 o
  -9   6   4       12.80       25.48     36.22 o
  -8   6   4     1106.39     1086.21     46.93 o
  -7   6   4       30.72      -18.47     35.93 o
  -6   6   4      876.42      846.34     47.41 o
  -5   6   4        0.49       11.45     28.46 o
  -4   6   4      690.66      684.10     28.55 o
  -3   6   4    17938.22    14229.18    101.15 o
  -2   6   4     1242.66      996.85     26.93 o
  -1   6   4     2337.62     2208.15     39.85 o
   0   6   4    10369.01     8025.15    122.10 o
   1   6   4     1100.53      804.49     21.58 o
   2   6   4    33364.33    25034.10    346.05 o
   3   6   4     5500.95     4652.36     43.79 o
   4   6   4     2382.19     2363.66     43.36 o
   5   6   4    14932.00    14746.10    102.57 o
   6   6   4     5687.55     6717.42     63.51 o
   7   6   4     3534.05     4578.72     65.71 o
   8   6   4      102.98       67.19     34.30 o
   9   6   4      321.62      269.28     31.27 o
  10   6   4     2568.66     1994.58     70.03 o
  11   6   4      491.17      399.34     37.81 o
  12   6   4       39.84      -46.66     50.49 o
  13   6   4       63.80       28.30     54.16 o
  14   6   4       14.38       35.32     55.43 o
  15   6   4       50.69       21.22     60.66 o
  16   6   4        3.45      -65.18     65.18 o
 -13   7   4       44.84      -44.72     64.41 o
 -12   7   4        8.57       76.73     43.14 o
 -11   7   4        3.33       82.03     44.88 o
 -10   7   4      350.07      439.49     45.37 o
  -9   7   4      240.01      380.65     41.07 o
  -8   7   4      477.42      421.27     39.30 o
  -7   7   4        8.14       21.76     58.49 o
  -6   7   4     1019.67      931.00     73.55 o
  -5   7   4     4883.99     3936.68     77.13 o
  -4   7   4        0.39       -9.70     30.75 o
  -3   7   4       93.85      107.61     21.87 o
  -2   7   4      578.00      592.69     25.30 o
  -1   7   4     4647.89     3709.46     78.14 o
   0   7   4     2627.62     2068.96     33.29 o
   1   7   4     3460.51     2693.50     36.10 o
   2   7   4     4627.87     3303.31     75.78 o
   3   7   4     8500.84     6868.17     55.97 o
   4   7   4      389.18      333.19     23.91 o
   5   7   4     1021.29      984.11     59.63 o
   6   7   4      204.07      190.02     25.16 o
   7   7   4     5541.85     6118.07    124.94 o
   8   7   4     3864.32     4489.00     65.66 o
   9   7   4      519.15      408.88     35.04 o
  10   7   4      979.76      689.46     57.00 o
  11   7   4      217.94      170.05     34.75 o
  12   7   4      953.59      712.61     62.20 o
  13   7   4       62.28      134.98     37.24 o
  14   7   4       36.01       32.27     63.42 o
  15   7   4       39.31      -59.86     59.86 o
  16   7   4       78.90        6.03     60.24 o
 -13   8   4        0.18      -14.06     65.36 o
 -12   8   4        2.56      -65.66     65.66 o
 -11   8   4       19.44      -58.54     58.54 o
 -10   8   4        1.32      -36.18     55.24 o
  -9   8   4      382.28      419.43     74.63 o
  -8   8   4      670.13      709.06     44.64 o
  -7   8   4       37.53       28.13     46.72 o
  -6   8   4        4.76      -43.79     43.79 o
  -5   8   4      304.94      386.89     30.74 o
  -4   8   4     2124.10     1945.34     55.38 o
  -3   8   4     8932.60     7546.67    111.97 o
  -2   8   4        4.37        6.18     23.64 o
  -1   8   4      169.35      106.31     36.33 o
   0   8   4    24621.28    19325.56    281.42 o
   1   8   4     1429.35     1243.96     30.53 o
   2   8   4    14161.81    10806.46    230.57 o
   3   8   4       52.61      -16.22     27.17 o
   4   8   4     1551.89     1123.43     30.75 o
   5   8   4    18602.82    14475.51    156.55 o
   6   8   4      332.30      223.36     27.15 o
   7   8   4     1773.15     1344.10     40.06 o
   8   8   4     1940.58     1500.23     42.90 o
   9   8   4      136.23      114.01     46.53 o
  10   8   4     1087.52      780.35     41.55 o
  11   8   4        6.57      -28.79     46.96 o
  12   8   4       29.14       79.68     95.16 o
  13   8   4      101.10       43.74     56.54 o
  14   8   4       18.71      -48.31     66.66 o
  15   8   4        8.86       88.07     42.78 o
  16   8   4        0.57        0.51     63.74 o
 -13   9   4        3.96      -70.43     70.43 o
 -12   9   4        8.30       64.85     49.99 o
 -11   9   4       78.29       89.48     45.21 o
 -10   9   4      101.06       80.65     40.49 o
  -9   9   4      129.85      155.10     41.16 o
  -8   9   4       66.23      121.83     35.09 o
  -7   9   4        0.36       32.20     45.19 o
  -6   9   4     1422.48     1520.20     50.24 o
  -5   9   4     1804.18     1411.61     45.92 o
  -4   9   4        1.14      -37.58     37.58 o
  -3   9   4      849.53      751.91     33.18 o
  -2   9   4       61.75       57.20     24.02 o
  -1   9   4     2937.18     2582.36     65.78 o
   0   9   4     1659.81     1620.28     36.99 o
   1   9   4     1049.34      766.70     28.65 o
   2   9   4    15001.67    11503.39    183.49 o
   3   9   4       39.60       99.38     27.89 o
   4   9   4      721.15      554.68     28.03 o
   5   9   4     4713.15     3604.59     53.82 o
   6   9   4      123.66      125.74     26.40 o
   7   9   4     9645.03     7271.06    109.41 o
   8   9   4       95.71       77.35     28.99 o
   9   9   4       23.49       67.85     60.51 o
  10   9   4     2346.89     2745.87     66.09 o
  11   9   4        1.71       37.95     40.05 o
  12   9   4      850.20      638.80     48.05 o
  13   9   4       28.71       95.80     44.84 o
  14   9   4        1.79      -83.81     83.81 o
  15   9   4      138.75      139.99     43.35 o
  16   9   4        0.28      -16.00     67.25 o
 -12  10   4        4.62      -32.11     63.62 o
 -11  10   4        1.25      -62.99     63.18 o
 -10  10   4        0.41        1.05     48.54 o
  -9  10   4      270.90      364.11     47.17 o
  -8  10   4      196.07      173.08     39.35 o
  -7  10   4       45.81       97.92     53.15 o
  -6  10   4      316.22      402.17     38.72 o
  -5  10   4      446.06      463.65     64.97 o
  -4  10   4     4084.43     3738.95     65.83 o
  -3  10   4     2168.19     1926.46     48.23 o
  -2  10   4      121.64       24.52     38.04 o
  -1  10   4     3893.00     3137.19     51.77 o
   0  10   4     8176.96     7153.93     71.81 o
   1  10   4     2909.88     2203.26     43.73 o
   2  10   4      247.81      257.42     31.94 o
   3  10   4      447.07      433.45     39.24 o
   4  10   4     7518.72     5780.32     65.98 o
   5  10   4     3551.62     2890.46     51.67 o
   6  10   4       16.83       10.64     29.83 o
   7  10   4     1294.82     1016.82     51.73 o
   8  10   4       83.86       -8.22     43.31 o
   9  10   4     1075.37      878.28     44.36 o
  10  10   4      263.51      285.70     44.24 o
  11  10   4       33.50        9.10     60.72 o
  12  10   4      712.55      775.55     51.14 o
  13  10   4        9.50        6.73     56.36 o
  14  10   4       31.59       42.52     58.99 o
  15  10   4       10.02      -64.80     64.80 o
  16  10   4        0.95      -64.65     64.65 o
 -12  11   4        0.03       23.55     51.14 o
 -11  11   4       31.95      -18.27     71.25 o
 -10  11   4       10.81       85.23     40.58 o
  -9  11   4        8.52      -51.81     84.62 o
  -8  11   4        6.96        9.42     52.43 o
  -7  11   4      103.99      153.50     38.82 o
  -6  11   4      672.90      714.67     76.65 o
  -5  11   4      134.60      120.81     58.42 o
  -4  11   4      564.50      606.57     68.75 o
  -3  11   4      349.94      352.97     32.90 o
  -2  11   4      507.03      435.38     33.99 o
  -1  11   4      580.54      536.12     91.51 o
   0  11   4      920.63      740.43     48.22 o
   1  11   4     6063.45     4460.31     64.43 o
   2  11   4     4821.73     4064.49     58.74 o
   3  11   4      521.01      420.82     31.04 o
   4  11   4      180.39      153.38     27.01 o
   5  11   4     1799.71     1454.63     42.37 o
   6  11   4     3415.74     2577.34     54.53 o
   7  11   4     2773.78     2283.47     53.96 o
   8  11   4      468.84      389.57     37.44 o
   9  11   4      731.00      601.54     92.73 o
  10  11   4     1034.93      892.80     49.38 o
  11  11   4      234.28      292.40     44.73 o
  12  11   4       52.03      149.84     45.98 o
  13  11   4       52.78       33.02     63.44 o
  14  11   4       29.05       -6.83     63.38 o
  15  11   4       83.01       -9.53     78.14 o
 -11  12   4       18.48      -18.67     68.72 o
 -10  12   4        7.58      -12.64     68.95 o
  -9  12   4      225.98      226.29     50.84 o
  -8  12   4        8.07      117.19     67.06 o
  -7  12   4       21.10        9.49     54.81 o
  -6  12   4      392.76      505.60     43.22 o
  -5  12   4        5.53       40.64     48.30 o
  -4  12   4     1503.00     1595.02     52.53 o
  -3  12   4        0.33       29.18     34.01 o
  -2  12   4        5.91        8.73     34.01 o
  -1  12   4     4917.76     4176.84    107.38 o
   0  12   4        5.08       41.05     29.00 o
   1  12   4      362.27      288.40     30.56 o
   2  12   4      336.69      274.00     29.59 o
   3  12   4      140.95       98.95     62.81 o
   4  12   4     3865.34     3167.03     58.09 o
   5  12   4      286.41      189.73     45.32 o
   6  12   4       77.99       -0.09     43.41 o
   7  12   4     1024.91      821.06     44.24 o
   8  12   4       31.31      103.64     33.81 o
   9  12   4      300.23      289.26     38.87 o
  10  12   4       20.08       52.67     44.93 o
  11  12   4      177.41      151.42     43.09 o
  12  12   4      345.17      422.51     50.85 o
  13  12   4       43.95       78.39     63.42 o
  14  12   4        6.62      -18.94     89.89 o
  15  12   4       17.38      -70.58     70.58 o
 -11  13   4       20.53      -21.52     95.56 o
 -10  13   4        2.34      -66.58     66.58 o
  -9  13   4        0.38      -25.23     62.32 o
  -8  13   4       11.54       23.27     40.07 o
  -7  13   4       83.23      205.45     40.63 o
  -6  13   4       11.14       87.72     51.60 o
  -5  13   4       52.71      107.30     42.08 o
  -4  13   4      981.84     1126.83     51.62 o
  -3  13   4        5.90      -46.70     46.70 o
  -2  13   4      627.69      613.71     40.01 o
  -1  13   4      191.96      266.65     33.99 o
   0  13   4      322.76      243.10     58.01 o
   1  13   4     4264.17     3420.56     80.64 o
   2  13   4       74.12      115.45     29.85 o
   3  13   4      193.97      198.65     36.20 o
   4  13   4     3186.30     2498.11     57.54 o
   5  13   4       12.59        8.56     45.20 o
   6  13   4     2527.13     2296.19     59.16 o
   7  13   4        0.23       -1.27     48.76 o
   8  13   4       74.62       24.59     53.72 o
   9  13   4     1328.53     1201.15     53.10 o
  10  13   4       17.69       48.49     44.65 o
  11  13   4      185.38      204.55     90.97 o
  12  13   4        2.69       -4.12     64.43 o
  13  13   4       23.20       15.84     51.93 o
  14  13   4      155.12      245.92     53.27 o
  15  13   4       12.98      -20.74     60.50 o
 -10  14   4       28.99       54.74     54.37 o
  -9  14   4       40.60       76.31     47.23 o
  -8  14   4       35.40      118.26     43.48 o
  -7  14   4       78.41      101.86     44.89 o
  -6  14   4      124.91      186.28     42.69 o
  -5  14   4       22.95       43.58     38.73 o
  -4  14   4      340.73      366.40     42.12 o
  -3  14   4       72.17       74.94     44.40 o
  -2  14   4      233.04      288.66     38.12 o
  -1  14   4      615.58      636.01     48.09 o
   0  14   4       25.22      -16.15     44.89 o
   1  14   4        5.57       37.79     33.71 o
   2  14   4      203.44      143.93     64.23 o
   3  14   4      376.31      331.26     43.36 o
   4  14   4      462.31      464.75     45.38 o
   5  14   4       68.47       -9.68     49.33 o
   6  14   4      719.32      624.61     44.17 o
   7  14   4      387.92      432.05     40.40 o
   8  14   4      133.36      106.05     45.55 o
   9  14   4        0.32      -58.40     58.40 o
  10  14   4       13.46        7.54     44.98 o
  11  14   4      518.75      486.16     53.99 o
  12  14   4        8.27       11.48     64.37 o
  13  14   4        0.63       28.31     52.73 o
  14  14   4       55.83       18.96     63.23 o
  -9  15   4        3.08      -28.13     65.49 o
  -8  15   4       32.02       63.07     52.72 o
  -7  15   4        5.70       45.58    117.17 o
  -6  15   4        1.24      -52.84     61.41 o
  -5  15   4      289.04      399.57     84.89 o
  -4  15   4      118.74      262.04     41.00 o
  -3  15   4        2.82      -33.94     70.44 o
  -2  15   4       37.71       47.01     51.60 o
  -1  15   4      594.49      743.82     47.82 o
   0  15   4      344.19      274.14     41.01 o
   1  15   4      829.66      793.33     45.03 o
   2  15   4       64.86       61.58     47.11 o
   3  15   4      210.49      242.44     80.44 o
   4  15   4     1547.07     1538.94     59.97 o
   5  15   4      109.54       86.37     36.48 o
   6  15   4      412.05      405.76     42.12 o
   7  15   4      191.78      194.85     40.59 o
   8  15   4      164.07      152.67     41.57 o
   9  15   4      857.04      747.12     55.19 o
  10  15   4        1.05       77.28     48.45 o
  11  15   4       69.17      128.70     46.04 o
  12  15   4      183.02      231.65     49.25 o
  13  15   4        9.89       46.19     56.43 o
  14  15   4       19.74       99.71     59.48 o
  -8  16   4        0.87      -40.10     57.59 o
  -7  16   4       22.32       89.25     44.99 o
  -6  16   4       86.19       74.58     52.74 o
  -5  16   4      122.48      118.79     91.17 o
  -4  16   4       53.49       24.30     60.58 o
  -3  16   4       31.68       -2.30     57.87 o
  -2  16   4      273.58      425.87     47.82 o
  -1  16   4      225.04      267.36     47.82 o
   0  16   4        6.51       -0.95     90.63 o
   1  16   4      264.84      298.05     41.40 o
   2  16   4        6.27       -3.71     51.24 o
   3  16   4      181.96      189.01     39.85 o
   4  16   4        3.40      -53.74     53.74 o
   5  16   4       49.66       27.44     54.02 o
   6  16   4      575.04      498.89     48.12 o
   7  16   4        0.23       74.18     61.25 o
   8  16   4        4.12       34.29     44.52 o
   9  16   4      180.60      130.84     59.90 o
  10  16   4      137.50       84.73     92.93 o
  11  16   4       61.88      -41.60    134.67 o
  12  16   4        6.56       16.95     65.11 o
  13  16   4        0.00       -7.70     93.33 o
  -7  17   4        0.45      -49.10     80.03 o
  -6  17   4        9.34        2.96     63.57 o
  -5  17   4       55.05       97.10     47.21 o
  -4  17   4       46.13       21.29     59.45 o
  -3  17   4        0.55        4.52     56.05 o
  -2  17   4      122.72      156.79     42.98 o
  -1  17   4       47.03      126.89    103.67 o
   0  17   4      359.26      510.51     99.35 o
   1  17   4       27.71       61.72     44.18 o
   2  17   4       78.06      132.02     39.59 o
   3  17   4      637.48      683.77     90.70 o
   4  17   4      258.49      288.59     43.66 o
   5  17   4      124.25       59.44     72.20 o
   6  17   4       29.28      -11.09     47.51 o
   7  17   4       80.95       59.45     60.79 o
   8  17   4      345.05      417.31     56.87 o
   9  17   4       55.83      -30.66     64.90 o
  10  17   4       30.04       51.61     52.39 o
  11  17   4       26.17       16.33     64.89 o
  12  17   4        9.81      -36.32     69.91 o
  -6  18   4        0.11      -68.62     68.62 o
  -5  18   4        0.00      -58.69     66.48 o
  -4  18   4        1.14       27.91     62.25 o
  -3  18   4        1.10      -37.86     62.89 o
  -2  18   4      105.49      153.51     46.36 o
  -1  18   4       24.49       16.26     58.74 o
   0  18   4       50.18       40.97     60.98 o
   1  18   4      151.49      345.84     45.88 o
   2  18   4       12.29      -28.72     58.34 o
   3  18   4       10.02        7.27     59.30 o
   4  18   4        2.66       54.18     39.30 o
   5  18   4      248.41      289.23    115.15 o
   6  18   4      133.62      169.56     43.86 o
   7  18   4        1.86      100.50     40.43 o
   8  18   4       74.17      -15.63     65.98 o
   9  18   4       47.48       68.85     64.45 o
  10  18   4       87.20       91.38     56.45 o
  11  18   4        1.60       37.32     66.77 o
  -5  19   4       28.83       30.53     56.83 o
  -4  19   4        1.64      -65.72     65.72 o
  -3  19   4        0.71      -34.47     64.71 o
  -2  19   4      146.34      309.69     50.00 o
  -1  19   4       12.59       35.26    121.36 o
   0  19   4       90.34      201.12     44.64 o
   1  19   4       30.59       29.23     50.60 o
   2  19   4       47.89       46.14     82.06 o
   3  19   4      302.57      377.96     52.20 o
   4  19   4        1.12       37.76     49.91 o
   5  19   4       23.71      -50.61     64.41 o
   6  19   4      102.63      120.49     58.49 o
   7  19   4        1.91      -67.91     67.91 o
   8  19   4      113.09      121.06     71.18 o
   9  19   4        1.07       27.16     65.32 o
  10  19   4        0.07      -32.71    135.95 o
  -3  20   4        3.22       43.01     53.94 o
  -2  20   4        7.63        8.16     70.47 o
  -1  20   4        1.53       13.02     52.54 o
   0  20   4       69.24       41.10     53.29 o
   1  20   4        0.17       26.21     60.78 o
   2  20   4        0.28      -40.07     66.79 o
   3  20   4       27.01      -12.85     68.33 o
   4  20   4       14.99       59.20     56.87 o
   5  20   4      109.77       88.79     55.27 o
   6  20   4       18.03       25.75     62.92 o
   7  20   4        0.11       44.37     52.64 o
   8  20   4      126.27      153.17    113.53 o
   9  20   4        0.01      -46.45     70.64 o
  -1  21   4        8.17      -69.29     69.29 o
   0  21   4        3.49       -8.17     66.87 o
   1  21   4       19.39       42.43     70.93 o
   2  21   4       22.35       71.75     55.80 o
   3  21   4       59.83      107.20     94.01 o
   4  21   4        5.65       20.24     67.81 o
   5  21   4        1.95      -10.89     65.54 o
   6  21   4        1.56      -70.49     70.49 o
   7  21   4        0.83      -72.21     72.21 o
  -3 -19   5        5.26       81.74     53.85 o
  -2 -19   5       43.98       22.54     70.51 o
  -1 -19   5        2.68       25.87     66.34 o
   0 -19   5        0.40      -95.54    121.36 o
   1 -19   5        0.26      -70.73     70.73 o
   2 -19   5        1.06      -92.12     92.12 o
  -6 -18   5        1.91      -69.78     69.78 o
  -5 -18   5       52.45       -8.17    105.76 o
  -4 -18   5        1.75       16.65     68.74 o
  -3 -18   5       41.49       17.97     69.49 o
  -2 -18   5       10.50      -12.19     64.58 o
  -1 -18   5       15.23       51.60     65.64 o
   0 -18   5      133.57      193.25     49.81 o
   1 -18   5       36.81       -3.27     54.00 o
   2 -18   5       39.41       66.96     55.52 o
   3 -18   5       26.11      107.44     52.37 o
   4 -18   5       34.06       95.41     56.81 o
  -7 -17   5       89.77       69.65    136.42 o
  -6 -17   5       42.81      153.73    169.31 o
  -5 -17   5        7.28      -65.90     65.90 o
  -4 -17   5        0.51       58.44     60.26 o
  -3 -17   5       25.17      -53.15     64.68 o
  -2 -17   5       51.38       36.61     66.39 o
  -1 -17   5        0.82      -62.43     62.43 o
   0 -17   5       20.88      -27.30     64.46 o
   1 -17   5        5.21      -30.77     61.53 o
   2 -17   5      122.52      174.86     45.62 o
   3 -17   5        3.00       -5.24     64.30 o
   4 -17   5        0.05        6.91     80.91 o
   5 -17   5       70.22       85.98     72.74 o
   6 -17   5       14.71      -72.62     72.62 o
  -9 -16   5       37.10      148.04     50.35 o
  -8 -16   5       50.01       72.59     69.83 o
  -7 -16   5       14.84      -44.92     66.80 o
  -6 -16   5       32.85       62.77     66.50 o
  -5 -16   5      369.06      357.05     58.49 o
  -4 -16   5       32.03        3.58     60.58 o
  -3 -16   5       65.52       37.14     48.72 o
  -2 -16   5      243.51      282.93     70.78 o
  -1 -16   5       41.49       15.91     59.81 o
   0 -16   5      417.42      553.88     74.69 o
   1 -16   5        2.10       10.71     51.26 o
   2 -16   5       17.36      -22.81     60.54 o
   3 -16   5      106.72      103.85     46.52 o
   4 -16   5        2.63      100.52     74.02 o
   5 -16   5       23.96      109.97     51.60 o
   6 -16   5        0.24       37.37    101.78 o
   7 -16   5       15.42      -35.97     66.58 o
   8 -16   5        8.92        4.87     70.93 o
 -10 -15   5        9.01       31.69     59.74 o
  -9 -15   5        0.03      102.03     47.08 o
  -8 -15   5       70.92       17.88     72.20 o
  -7 -15   5       29.33       61.22     50.62 o
  -6 -15   5       48.27       20.22     63.30 o
  -5 -15   5        1.03      -63.85     63.85 o
  -4 -15   5       39.86      -19.22     61.80 o
  -3 -15   5      344.51      415.86     47.37 o
  -2 -15   5       13.11       48.99     78.27 o
  -1 -15   5       29.01       73.40     39.92 o
   0 -15   5      207.83      188.62     41.93 o
   1 -15   5        4.68       73.45     64.29 o
   2 -15   5      213.84      247.27     44.79 o
   3 -15   5        8.35       10.94     60.14 o
   4 -15   5       38.05       24.86     58.11 o
   5 -15   5      237.52      210.81     49.18 o
   6 -15   5        1.43       43.63     61.10 o
   7 -15   5        1.22       16.51     61.39 o
   8 -15   5       17.12       11.10     61.53 o
   9 -15   5        2.58      -87.46     87.46 o
 -10 -14   5       26.06       82.66     56.34 o
  -9 -14   5      124.21       18.09     65.71 o
  -8 -14   5        2.32      -66.20     66.20 o
  -7 -14   5       48.89       20.29     63.47 o
  -6 -14   5      607.16      697.97    104.95 o
  -5 -14   5      242.34      393.67     74.83 o
  -4 -14   5      340.06      278.84     47.18 o
  -3 -14   5       41.05       92.53     47.29 o
  -2 -14   5      145.42      182.40     42.46 o
  -1 -14   5      531.40      576.02     47.04 o
   0 -14   5      296.58      331.89     43.25 o
   1 -14   5       13.04       17.51     45.87 o
   2 -14   5      381.15      391.20     93.33 o
   3 -14   5      259.36      413.06     42.92 o
   4 -14   5       17.73      -40.01     59.87 o
   5 -14   5        3.93       36.99     55.92 o
   6 -14   5        0.30        3.99     78.54 o
   7 -14   5       27.19       36.81     63.20 o
   8 -14   5       24.14       57.05     61.77 o
   9 -14   5        0.40       23.68     52.05 o
  10 -14   5        3.12       63.48     46.23 o
 -11 -13   5       49.97       52.69     73.31 o
 -10 -13   5        1.72       17.57     73.07 o
  -9 -13   5       27.32       28.99     53.12 o
  -8 -13   5      135.66      224.35     55.65 o
  -7 -13   5        5.55      -38.68     61.46 o
  -6 -13   5       23.43      -15.06     62.75 o
  -5 -13   5       10.01      -60.06     60.06 o
  -4 -13   5      478.45      462.50     48.32 o
  -3 -13   5      220.56      320.75    111.23 o
  -2 -13   5      192.48      205.10     44.30 o
  -1 -13   5      930.26      917.35     63.48 o
   0 -13   5      650.19      733.76     46.49 o
   1 -13   5      644.02      703.79     46.53 o
   2 -13   5        6.45      -39.93     52.29 o
   3 -13   5       75.65       34.25     65.78 o
   4 -13   5      644.77      717.57     48.90 o
   5 -13   5      422.57      547.64     46.08 o
   6 -13   5       85.74      126.56     66.25 o
   7 -13   5       19.01      -46.95     60.41 o
   8 -13   5       93.07      129.61     77.33 o
   9 -13   5       39.88       12.18    135.21 o
  10 -13   5       28.50       90.73     46.32 o
  11 -13   5        7.93       59.32     52.93 o
 -12 -12   5        4.27      -72.07     72.07 o
 -11 -12   5      250.14      274.30     55.36 o
 -10 -12   5       35.00      -16.23    100.70 o
  -9 -12   5      118.80      172.48     47.13 o
  -8 -12   5      297.26      311.17     88.13 o
  -7 -12   5        2.29      -56.15     59.71 o
  -6 -12   5     1863.53     1815.63     68.19 o
  -5 -12   5       60.35       -2.15     56.24 o
  -4 -12   5       18.64        5.64     55.11 o
  -3 -12   5     1071.19     1119.83     81.04 o
  -2 -12   5        0.04      121.46     35.48 o
  -1 -12   5      828.16      882.75     46.56 o
   0 -12   5       17.70       -4.05     48.01 o
   1 -12   5      104.39      135.86     42.07 o
   2 -12   5     1013.84      955.72     47.61 o
   3 -12   5       80.29      109.78     41.20 o
   4 -12   5        5.47       -3.45     47.94 o
   5 -12   5        3.93       75.05     34.29 o
   6 -12   5       38.02      -41.64     55.24 o
   7 -12   5       78.79       40.68     47.29 o
   8 -12   5       15.36        9.18     58.16 o
   9 -12   5       36.06      -66.30     66.30 o
  10 -12   5       15.88      -20.17     64.76 o
  11 -12   5       11.28      -26.79    110.08 o
  12 -12   5        4.13       42.89     65.18 o
 -12 -11   5        0.37      -65.94     74.15 o
 -11 -11   5       20.70       43.55     66.12 o
 -10 -11   5       10.52      134.13     56.59 o
  -9 -11   5      186.28      206.10     74.29 o
  -8 -11   5       87.00      156.13     44.97 o
  -7 -11   5        1.04       70.60     45.73 o
  -6 -11   5     1091.68     1263.65     55.81 o
  -5 -11   5       11.54      -38.39     56.48 o
  -4 -11   5     1066.59     1137.32     50.99 o
  -3 -11   5        3.86      -33.12     48.17 o
  -2 -11   5        1.40        8.49     46.53 o
  -1 -11   5     2055.14     2114.54     55.97 o
   0 -11   5      144.46      215.96     32.66 o
   1 -11   5      545.53      505.29     39.64 o
   2 -11   5      655.55      688.11     41.59 o
   3 -11   5       28.10       21.83     36.58 o
   4 -11   5     2437.74     2302.06     95.02 o
   5 -11   5       26.99       28.42     49.10 o
   6 -11   5        1.75        4.98     49.84 o
   7 -11   5      405.72      424.70     46.22 o
   8 -11   5       32.08       24.88     56.97 o
   9 -11   5      128.39      248.95     63.21 o
  10 -11   5        3.51       84.82     49.74 o
  11 -11   5        9.47       23.90     64.82 o
  12 -11   5       28.03       68.70     65.51 o
 -13 -10   5       21.44       79.02     57.46 o
 -12 -10   5      132.72      195.85     71.79 o
 -11 -10   5      184.07      182.56     91.65 o
 -10 -10   5       63.05       75.69     51.40 o
  -9 -10   5        1.40      -62.58     62.58 o
  -8 -10   5      574.94      619.85     66.25 o
  -7 -10   5      622.70      651.59     66.79 o
  -6 -10   5      717.34      743.05     64.16 o
  -5 -10   5       98.66      178.15     69.49 o
  -4 -10   5     1099.36     1111.95     47.88 o
  -3 -10   5     2472.79     2635.83     85.09 o
  -2 -10   5      209.13      191.52     44.17 o
  -1 -10   5      109.18      126.05     55.31 o
   0 -10   5      367.13      428.63     34.85 o
   1 -10   5     1301.70     1372.48    129.74 o
   2 -10   5     1838.17     1821.94    136.69 o
   3 -10   5       16.98       17.04     35.59 o
   4 -10   5      656.54      671.04     77.13 o
   5 -10   5      375.02      384.57     38.28 o
   6 -10   5      527.11      483.88     42.07 o
   7 -10   5       34.65       49.43     36.76 o
   8 -10   5       13.43      -17.96     54.43 o
   9 -10   5      294.63      293.15     44.98 o
  10 -10   5        7.12        5.86     56.39 o
  11 -10   5       19.79       76.89     97.99 o
  12 -10   5       31.58       64.07     51.34 o
  13 -10   5        2.26       53.35     52.37 o
 -13  -9   5       21.61      -11.52     75.53 o
 -12  -9   5        0.74      -84.12     96.71 o
 -11  -9   5       26.45      106.45     54.50 o
 -10  -9   5      260.07      275.12     50.47 o
  -9  -9   5      293.62      333.83     46.90 o
  -8  -9   5        2.51      103.09     39.28 o
  -7  -9   5      531.00      529.26     45.99 o
  -6  -9   5     1317.18     1492.06     79.22 o
  -5  -9   5      550.10      489.71     41.02 o
  -4  -9   5       54.05      102.27     37.44 o
  -3  -9   5      399.58      521.28     81.99 o
  -2  -9   5     4531.79     4564.04     67.56 o
  -1  -9   5     5034.80     5234.68     71.20 o
   0  -9   5      584.91      520.44     34.00 o
   1  -9   5       23.42       28.27     41.87 o
   2  -9   5     3458.94     3672.99     61.45 o
   3  -9   5     1491.99     1434.15     62.34 o
   4  -9   5     1817.74     1696.46     48.82 o
   5  -9   5       24.82      -23.59     35.35 o
   6  -9   5      310.47      348.52     58.22 o
   7  -9   5      995.64      954.23     47.99 o
   8  -9   5       61.32       58.22     36.17 o
   9  -9   5      210.49      260.55     42.12 o
  10  -9   5        7.23       64.62     41.49 o
  11  -9   5       13.42       58.09     46.78 o
  12  -9   5       71.42       52.97     53.59 o
  13  -9   5        2.11       16.46     51.84 o
 -13  -8   5        3.23      115.50     56.12 o
 -12  -8   5      258.85      324.29     52.44 o
 -11  -8   5       89.24      121.41     61.05 o
 -10  -8   5       58.34      -41.53     64.91 o
  -9  -8   5      371.51      419.96     48.90 o
  -8  -8   5      132.70      188.54    107.38 o
  -7  -8   5     1814.41     1893.55     58.54 o
  -6  -8   5       46.81        3.30     50.54 o
  -5  -8   5       19.02       20.96     31.47 o
  -4  -8   5     6612.52     6955.73     82.14 o
  -3  -8   5     1032.55     1162.09     41.83 o
  -2  -8   5      205.02      186.66     35.32 o
  -1  -8   5      195.87      213.88     27.65 o
   0  -8   5       34.33        8.06     38.50 o
   1  -8   5     4267.47     4244.64     60.50 o
   2  -8   5      736.36      636.82     33.33 o
   3  -8   5      809.74      702.21     35.81 o
   4  -8   5     3149.36     2825.66     97.66 o
   5  -8   5       15.79        9.51     42.07 o
   6  -8   5      184.12      211.91     33.46 o
   7  -8   5      145.40      137.73     80.57 o
   8  -8   5      827.46      746.61     45.32 o
   9  -8   5      191.62      254.63    100.36 o
  10  -8   5       26.73       31.16     45.90 o
  11  -8   5        0.01       38.36     48.83 o
  12  -8   5       19.85      109.33    100.76 o
  13  -8   5        4.80      -15.62     64.30 o
  14  -8   5       43.87       -9.22     69.18 o
 -14  -7   5        4.65       46.60     59.33 o
 -13  -7   5       20.22      -74.15     74.15 o
 -12  -7   5       87.52      118.52     58.72 o
 -11  -7   5        5.03      -73.82     73.82 o
 -10  -7   5      506.74      492.28     50.40 o
  -9  -7   5      140.93       91.60     66.25 o
  -8  -7   5       34.49       33.76     53.29 o
  -7  -7   5     2443.34     2819.02     71.99 o
  -6  -7   5     1125.69     1285.04     46.70 o
  -5  -7   5      616.23      638.66     38.47 o
  -4  -7   5      166.99      205.88     57.14 o
  -3  -7   5      724.93      879.82     76.05 o
  -2  -7   5    14649.17    15148.65    104.38 o
  -1  -7   5     3398.36     3798.77     54.08 o
   0  -7   5     1082.63     1145.72     35.29 o
   1  -7   5     5382.57     5361.48     61.84 o
   2  -7   5     2807.47     2931.08     49.30 o
   3  -7   5     7613.87     7624.60     75.12 o
   4  -7   5      921.07      839.79     36.19 o
   5  -7   5       24.14       17.34     42.32 o
   6  -7   5     3137.00     2920.10     57.96 o
   7  -7   5     1545.32     1459.71     50.38 o
   8  -7   5       20.27      -47.71     48.18 o
   9  -7   5        5.58      -24.74     50.63 o
  10  -7   5        0.07       71.98     36.24 o
  11  -7   5      147.24      102.34     47.31 o
  12  -7   5        1.28      -62.13     62.13 o
  13  -7   5       23.08       22.65     60.54 o
  14  -7   5        3.74        6.60     84.28 o
 -14  -6   5       40.11      104.11     57.00 o
 -13  -6   5       11.43      -31.03     69.53 o
 -12  -6   5      274.77      325.94     52.15 o
 -11  -6   5        2.86      -31.63     59.59 o
 -10  -6   5       28.91       63.45     47.73 o
  -9  -6   5      479.12      613.76     46.85 o
  -8  -6   5      793.30      818.66     48.70 o
  -7  -6   5      952.30     1003.07     58.62 o
  -6  -6   5       58.84       28.15     45.70 o
  -5  -6   5     3144.36     3542.45    124.13 o
  -4  -6   5     3385.42     3658.29    116.36 o
  -3  -6   5      360.61      526.55     49.57 o
  -2  -6   5     1803.24     1670.92     39.20 o
  -1  -6   5     3075.42     3481.84    115.76 o
   0  -6   5     3781.51     3928.83     50.48 o
   1  -6   5     3040.76     3299.88     46.27 o
   2  -6   5       75.66       92.51     22.44 o
   3  -6   5    10655.61    10814.05     83.09 o
   4  -6   5     2061.08     2033.56     42.74 o
   5  -6   5     1055.21     1092.67     38.76 o
   6  -6   5      372.29      380.86     32.57 o
   7  -6   5      152.38      121.74     30.77 o
   8  -6   5     1818.81     1787.83     51.43 o
   9  -6   5     1419.80     1498.90     52.24 o
  10  -6   5      196.08      214.01     39.40 o
  11  -6   5       41.21      -41.10     55.72 o
  12  -6   5      138.55      103.34     52.01 o
  13  -6   5       46.29       15.67     60.36 o
  14  -6   5       17.18      -28.41     66.57 o
  15  -6   5       24.69       17.77     68.03 o
 -14  -5   5        4.07      -73.29     73.29 o
 -13  -5   5        4.28       20.63     65.18 o
 -12  -5   5      113.70      167.84     48.13 o
 -11  -5   5       63.69       74.00     61.12 o
 -10  -5   5      118.40      -20.81     56.35 o
  -9  -5   5       36.67       52.88    128.72 o
  -8  -5   5      374.94      478.10     41.24 o
  -7  -5   5     4867.06     5818.36    181.13 o
  -6  -5   5      254.75      359.03     67.40 o
  -5  -5   5      511.83      636.25     35.48 o
  -4  -5   5     8043.11     8644.72     78.84 o
  -3  -5   5      810.46      703.92     31.51 o
  -2  -5   5    19765.09    22891.36    157.88 o
  -1  -5   5        9.29      -18.00     29.25 o
   0  -5   5     2026.99     2183.80     36.72 o
   1  -5   5    12328.96    13369.71     93.93 o
   2  -5   5       17.92        0.49     28.59 o
   3  -5   5     5299.78     6209.74    138.65 o
   4  -5   5       20.53       38.58     23.92 o
   5  -5   5      631.54      622.31     32.47 o
   6  -5   5     6839.02     6715.26     73.92 o
   7  -5   5      717.55      819.39     37.85 o
   8  -5   5       80.16       84.34     51.19 o
   9  -5   5       71.47       -7.86     47.61 o
  10  -5   5       21.62       60.24     41.53 o
  11  -5   5       32.63       88.81     37.40 o
  12  -5   5        1.92      -14.45     58.63 o
  13  -5   5       15.83       81.06     44.57 o
  14  -5   5       17.74       49.19     47.94 o
  15  -5   5        0.12       49.19     88.74 o
 -14  -4   5       20.01        6.55     68.06 o
 -13  -4   5       76.02      126.02     46.89 o
 -12  -4   5       46.47      -63.05     63.05 o
 -11  -4   5        7.85      -57.63     57.63 o
 -10  -4   5      552.53      587.75     46.69 o
  -9  -4   5      804.12      858.82     89.82 o
  -8  -4   5      226.44      229.16     38.67 o
  -7  -4   5      239.02      258.22     36.95 o
  -6  -4   5       42.72       43.28     36.20 o
  -5  -4   5     5887.99     7052.38     73.83 o
  -4  -4   5     2199.11     2635.20     50.65 o
  -3  -4   5      184.62      172.00     45.99 o
  -2  -4   5     7698.44     7816.89     63.56 o
  -1  -4   5       42.51       51.12     19.22 o
   0  -4   5    13266.69    15891.19    279.94 o
   1  -4   5      661.25      885.42     25.88 o
   2  -4   5     3599.03     3999.04     44.41 o
   3  -4   5    26550.39    28943.89    403.53 o
   4  -4   5      834.06      879.54     40.05 o
   5  -4   5      176.91       96.41     71.93 o
   6  -4   5     5018.65     5312.03    116.09 o
   7  -4   5      102.60      113.54     28.84 o
   8  -4   5     3131.03     2769.80     56.26 o
   9  -4   5        2.95      -17.16     35.37 o
  10  -4   5       20.05       24.42     39.97 o
  11  -4   5     1115.31     1098.57     51.34 o
  12  -4   5       37.22      107.52     45.73 o
  13  -4   5      156.48      180.26     43.68 o
  14  -4   5       23.90       26.89     62.17 o
  15  -4   5        0.01      -57.26     98.13 o
  16  -4   5        7.77      116.36    110.22 o
 -14  -3   5        0.08       20.13     65.44 o
 -13  -3   5      138.45      212.57     50.08 o
 -12  -3   5       46.49       -1.73     61.26 o
 -11  -3   5      153.18      116.65     43.65 o
 -10  -3   5       25.58       73.68     54.98 o
  -9  -3   5      195.42      249.29     63.62 o
  -8  -3   5     3466.09     3758.18     69.60 o
  -7  -3   5     2724.55     3058.35     60.21 o
  -6  -3   5     2502.39     3087.24     55.87 o
  -5  -3   5     1936.68     2296.00     45.89 o
  -4  -3   5     6266.42     7572.65     68.10 o
  -3  -3   5    10994.49    13109.22     93.07 o
  -2  -3   5     3256.54     4042.47     82.19 o
  -1  -3   5      324.74      389.05     20.25 o
   0  -3   5    12422.50    12412.52    160.80 o
   1  -3   5    41926.82    50087.19    188.11 o
   2  -3   5     2739.05     3094.80     48.02 o
   3  -3   5     1043.67     1257.02     27.64 o
   4  -3   5        6.27        0.22     26.93 o
   5  -3   5     5715.82     5888.32     58.21 o
   6  -3   5     6872.13     7033.26     68.48 o
   7  -3   5      248.20      255.54     29.35 o
   8  -3   5     1627.07     1570.87     95.63 o
   9  -3   5      491.70      490.58     35.62 o
  10  -3   5      148.77      156.70     34.80 o
  11  -3   5        3.89       19.55     52.39 o
  12  -3   5       67.28      129.53     37.72 o
  13  -3   5      162.87      168.78     43.17 o
  14  -3   5        0.36       23.33     58.12 o
  15  -3   5        4.14      -56.54     62.32 o
  16  -3   5       45.01       13.46     56.02 o
 -14  -2   5        1.33      -66.38     66.38 o
 -13  -2   5       60.33       31.81     65.66 o
 -12  -2   5        1.50      -60.11     60.11 o
 -11  -2   5        5.98      -67.01     70.51 o
 -10  -2   5      722.15      738.46     48.47 o
  -9  -2   5      199.44      126.55     37.86 o
  -8  -2   5      139.45       11.61     54.63 o
  -7  -2   5      397.97      456.76     35.20 o
  -6  -2   5     1050.47     1187.18     40.59 o
  -5  -2   5     3055.41     3488.17     52.14 o
  -4  -2   5     1505.64     1936.78     37.68 o
  -3  -2   5    12149.69    14184.13    150.94 o
  -2  -2   5    18236.86    21835.87    199.70 o
  -1  -2   5     5271.33     6499.04     49.33 o
   0  -2   5     1119.95     1587.43     26.74 o
   1  -2   5     2411.25     2550.40     31.13 o
   2  -2   5    31328.09    39272.90    158.83 o
   3  -2   5    27588.55    33745.93    243.74 o
   4  -2   5      349.60      390.68     21.54 o
   5  -2   5     3065.72     3495.54     44.89 o
   6  -2   5    13431.28    14971.80    359.36 o
   7  -2   5     3400.07     3592.93    132.98 o
   8  -2   5     2609.17     2655.57     51.32 o
   9  -2   5      322.66      359.78     33.38 o
  10  -2   5      781.53      648.53     39.59 o
  11  -2   5     1500.97     1546.41     54.11 o
  12  -2   5       51.36       47.96     53.12 o
  13  -2   5       53.52       48.76     40.69 o
  14  -2   5       69.43       17.53     60.99 o
  15  -2   5        0.80        4.87     58.42 o
  16  -2   5       31.57       59.19    125.95 o
 -14  -1   5       48.02       16.60     70.96 o
 -13  -1   5      221.63      305.04     50.06 o
 -12  -1   5        4.66      -53.24     58.87 o
 -11  -1   5       54.95      -44.71     59.40 o
 -10  -1   5      670.21      750.62     47.80 o
  -9  -1   5       29.61       -2.32     48.73 o
  -8  -1   5     4898.27     4828.04     75.15 o
  -7  -1   5      356.95      330.24     34.76 o
  -6  -1   5       60.67      114.30     53.42 o
  -5  -1   5    14389.73    16249.21    110.07 o
  -4  -1   5      979.43     1246.26     32.42 o
  -3  -1   5    12313.59    14873.08     98.90 o
  -2  -1   5        6.69      -23.24     35.46 o
  -1  -1   5      734.29     1063.05     23.37 o
   0  -1   5    36280.36    42741.35    254.47 o
   1  -1   5    17854.92    22697.68    112.22 o
   2  -1   5      123.91      125.92     14.42 o
   3  -1   5     3272.75     3678.07     36.25 o
   4  -1   5     1766.70     2396.55     69.90 o
   5  -1   5    16794.13    20185.85    132.76 o
   6  -1   5      323.83      319.05     25.41 o
   7  -1   5     1848.51     2014.05     42.83 o
   8  -1   5     2949.61     3014.23     51.62 o
   9  -1   5       46.59       50.47     34.51 o
  10  -1   5        1.65      -66.19     86.31 o
  11  -1   5      130.11      133.30     35.32 o
  12  -1   5      311.90      201.97     40.97 o
  13  -1   5      248.28      161.11     42.32 o
  14  -1   5       16.94      -62.68     94.35 o
  15  -1   5       23.17       51.07     46.41 o
  16  -1   5       30.38       62.65     53.17 o
 -14   0   5        1.16       42.51     52.10 o
 -13   0   5       15.24       25.78    127.51 o
 -12   0   5        0.84       71.13     48.75 o
 -11   0   5      123.02      204.86     42.26 o
 -10   0   5      519.18      435.72     41.94 o
  -9   0   5       57.70       17.07     39.72 o
  -8   0   5      990.97     1097.46     53.02 o
  -7   0   5      298.39      258.37     34.24 o
  -6   0   5     4370.75     4703.76     62.13 o
  -5   0   5      347.13      407.11     28.60 o
  -4   0   5     2769.61     3126.74     42.88 o
  -3   0   5    28709.10    32207.81    162.80 o
  -2   0   5     9012.14    11364.29     77.89 o
  -1   0   5      350.36      396.40     17.36 o
   0   0   5    12779.09    14986.07    122.31 o
   1   0   5     8075.75    11321.05    103.46 o
   2   0   5    37802.77    48782.27    466.00 o
   3   0   5      547.32      820.43     19.96 o
   4   0   5      326.44      316.57     20.33 o
   5   0   5    17881.65    20921.66    292.57 o
   6   0   5      202.98      161.25     21.43 o
   7   0   5     5355.14     5846.01     61.99 o
   8   0   5        0.69      -11.04     36.97 o
   9   0   5      168.52      116.38     30.50 o
  10   0   5     1973.54     1786.52     90.97 o
  11   0   5      509.13      497.07     38.97 o
  12   0   5       78.78       92.14     36.90 o
  13   0   5       58.34       22.20     44.78 o
  14   0   5        2.11       82.84     44.91 o
  15   0   5       41.32       71.15     46.57 o
  16   0   5        5.05      101.68     47.15 o
 -14   1   5      162.36      284.41    139.39 o
 -13   1   5      186.10      209.06    125.48 o
 -12   1   5        0.62      -20.44     57.26 o
 -11   1   5       23.49       -7.06     45.27 o
 -10   1   5      398.29      478.76     41.62 o
  -9   1   5      704.68      801.27     93.54 o
  -8   1   5     2323.69     2079.72     53.84 o
  -7   1   5      201.29      190.46     31.40 o
  -6   1   5     5311.98     5410.23    104.21 o
  -5   1   5    12744.00    13230.61     93.54 o
  -4   1   5      100.05       92.97     19.77 o
  -3   1   5     1637.69     1813.21     32.09 o
  -2   1   5     1988.05     2023.97     29.94 o
  -1   1   5     7730.71     8809.15     63.13 o
   0   1   5    26044.26    32354.07    417.57 o
   1   1   5       75.53      111.64     12.65 o
   2   1   5     5415.36     6757.21     46.18 o
   3   1   5    14781.81    17779.49    168.84 o
   4   1   5    12023.19    16673.62    271.76 o
   5   1   5     1891.39     2528.29     42.28 o
   6   1   5       76.80       49.20     24.54 o
   7   1   5    10380.65    12124.91    209.16 o
   8   1   5     1162.49     1214.50     37.05 o
   9   1   5      209.20      243.60     29.72 o
  10   1   5      156.97      134.73     31.98 o
  11   1   5       82.29        5.34     50.19 o
  12   1   5      783.36      718.28     47.00 o
  13   1   5      111.14      113.92     39.73 o
  14   1   5       53.99      -20.04     57.64 o
  15   1   5       55.44      -45.27     62.26 o
  16   1   5        4.17     -101.78    121.77 o
  17   1   5       31.46      103.22     45.81 o
 -14   2   5       12.47      -51.49     65.17 o
 -13   2   5        4.92       90.46    128.52 o
 -12   2   5       74.97      129.72     43.36 o
 -11   2   5      247.48      265.19     42.73 o
 -10   2   5        5.16       20.16     50.09 o
  -9   2   5      510.81      612.00     68.35 o
  -8   2   5      986.27     1046.88     42.57 o
  -7   2   5        3.58       66.35     40.93 o
  -6   2   5      230.03      191.35     49.44 o
  -5   2   5      466.60      487.63     29.22 o
  -4   2   5     8728.79     8509.74    133.86 o
  -3   2   5    24288.79    24443.13    143.50 o
  -2   2   5      388.09      453.69     19.48 o
  -1   2   5     8880.90    10687.45     75.50 o
   0   2   5    32903.01    35400.64    559.60 o
   1   2   5     1752.10     1681.51     23.26 o
   2   2   5    36390.24    44601.52    467.15 o
   3   2   5      290.19      338.86     15.85 o
   4   2   5     4571.94     6404.49     47.13 o
   5   2   5    34882.93    44695.62    184.19 o
   6   2   5      862.08     1113.64     44.37 o
   7   2   5     2510.05     3249.95     47.36 o
   8   2   5      821.62      819.70     77.06 o
   9   2   5      176.39      241.63     29.06 o
  10   2   5     2251.13     1957.72     51.49 o
  11   2   5      558.41      409.78     42.14 o
  12   2   5        1.78       93.28     39.11 o
  13   2   5      100.66      -53.50     54.76 o
  14   2   5        0.60        0.12     50.45 o
  15   2   5       62.83       76.43     43.95 o
  16   2   5        0.01       75.32     41.20 o
  17   2   5        5.63       62.84     51.75 o
 -14   3   5       93.63      114.25     50.86 o
 -13   3   5        7.95       21.36     60.81 o
 -12   3   5       34.07      -61.08     61.08 o
 -11   3   5      363.41      482.13     47.55 o
 -10   3   5      255.46      201.68     38.25 o
  -9   3   5      851.13      810.87     44.65 o
  -8   3   5       94.43       88.60     43.43 o
  -7   3   5      210.30      150.52     31.20 o
  -6   3   5     9037.96     8491.94     82.04 o
  -5   3   5     3231.67     2819.30     47.61 o
  -4   3   5        1.72      -12.88     23.04 o
  -3   3   5     2921.82     2785.56     69.56 o
  -2   3   5        0.42       11.95     22.73 o
  -1   3   5    14485.00    13240.48    151.01 o
   0   3   5     2351.82     2655.10     57.61 o
   1   3   5      554.17      793.61     18.29 o
   2   3   5    17287.00    20707.98    368.20 o
   3   3   5      100.08       94.05     14.28 o
   4   3   5     1038.08     1448.03     55.18 o
   5   3   5     1429.92     1944.27     33.70 o
   6   3   5     5291.51     6823.27     91.17 o
   7   3   5    13166.65    15306.33    146.48 o
   8   3   5       96.95       52.68     33.34 o
   9   3   5      286.20      253.09     30.90 o
  10   3   5     1731.70     1560.56     46.69 o
  11   3   5       51.66       36.07     48.79 o
  12   3   5      711.13      593.10     43.46 o
  13   3   5      220.00      126.31     38.64 o
  14   3   5        2.29        7.35     56.12 o
  15   3   5      408.18      220.35     49.19 o
  16   3   5        8.08       15.45     76.59 o
  17   3   5       14.96       78.91     52.88 o
 -14   4   5       22.47        5.42     68.29 o
 -13   4   5        2.66       77.99     51.57 o
 -12   4   5       37.58       36.23     51.27 o
 -11   4   5        5.26       54.26     44.94 o
 -10   4   5       23.30       44.98     41.34 o
  -9   4   5     1094.15     1063.33     81.85 o
  -8   4   5      156.64      139.25     31.99 o
  -7   4   5      755.33      638.52     37.10 o
  -6   4   5       62.75       67.59     32.15 o
  -5   4   5     2289.97     2108.13     44.12 o
  -4   4   5    18527.16    16643.70    119.19 o
  -3   4   5     8002.03     7309.88    145.07 o
  -2   4   5        0.12        0.04     23.45 o
  -1   4   5    22360.81    20074.53    118.38 o
   0   4   5    13070.80    12295.60     76.17 o
   1   4   5    13049.43    12352.06    156.07 o
   2   4   5     3868.08     4511.07     80.23 o
   3   4   5     3112.45     4556.68     45.18 o
   4   4   5    22552.75    29733.34    198.02 o
   5   4   5    14460.77    18225.54    122.87 o
   6   4   5     1592.72     2018.74     42.41 o
   7   4   5      239.79      288.54     28.21 o
   8   4   5     1300.74     1386.61     40.67 o
   9   4   5     3069.13     3137.69    101.98 o
  10   4   5      214.33      262.24     34.57 o
  11   4   5      195.85       89.33     60.44 o
  12   4   5      148.80       82.61     54.10 o
  13   4   5      125.87      114.05     56.66 o
  14   4   5       14.53      -61.14     78.95 o
  15   4   5       23.12       18.87     59.60 o
  16   4   5       15.71      -44.24     62.32 o
  17   4   5       10.49      -26.46     82.33 o
 -14   5   5       38.91        1.05     79.76 o
 -13   5   5        3.84      -22.26     99.07 o
 -12   5   5        1.42      -46.57     99.82 o
 -11   5   5      261.59      282.09     66.93 o
 -10   5   5        0.01      -52.05     52.05 o
  -9   5   5       83.22       66.39     42.01 o
  -8   5   5       54.11      -32.37     48.96 o
  -7   5   5      368.73      400.28     35.66 o
  -6   5   5     1016.35      799.32     37.04 o
  -5   5   5     1763.20     1587.81     47.95 o
  -4   5   5      469.75      339.65     26.02 o
  -3   5   5     5108.61     4634.65     51.24 o
  -2   5   5     6390.87     5964.62     85.30 o
  -1   5   5     5938.92     5120.95     46.32 o
   0   5   5      621.43      702.11     20.48 o
   1   5   5    15589.81    14372.11    107.72 o
   2   5   5    11456.26    12104.77    351.12 o
   3   5   5     2316.98     2495.56     32.66 o
   4   5   5     1358.00     1659.12     30.83 o
   5   5   5     2282.05     2777.38     39.87 o
   6   5   5    17687.19    23277.60    153.90 o
   7   5   5     9060.71    11027.90     83.43 o
   8   5   5      937.43     1232.45     39.72 o
   9   5   5     1746.27     1714.89     85.64 o
  10   5   5     3428.13     3144.59     89.89 o
  11   5   5     2211.14     1952.48     55.52 o
  12   5   5        1.24      -57.54     57.54 o
  13   5   5      466.93      394.59     44.06 o
  14   5   5      135.96      193.18     40.84 o
  15   5   5      202.30      264.08     46.16 o
  16   5   5        5.49      -21.37     61.46 o
  17   5   5        0.88       -5.18     63.43 o
 -13   6   5        3.21      -49.96     62.27 o
 -12   6   5        0.24      -62.15     62.15 o
 -11   6   5       48.15      123.12     48.50 o
 -10   6   5      153.19      172.93     40.68 o
  -9   6   5      727.41      805.34     45.41 o
  -8   6   5        5.85       29.09     43.58 o
  -7   6   5      111.00       61.83     48.09 o
  -6   6   5     5131.13     4617.22     68.43 o
  -5   6   5     1449.48     1372.34     40.07 o
  -4   6   5     8563.72     7309.38    115.49 o
  -3   6   5      103.61      115.36     21.76 o
  -2   6   5     2494.73     2009.33     36.10 o
  -1   6   5    34229.74    28523.20    167.96 o
   0   6   5      221.49      250.01     17.61 o
   1   6   5     5507.73     4812.95     63.01 o
   2   6   5      964.11      747.56     21.95 o
   3   6   5     5124.25     4857.88     96.58 o
   4   6   5    28515.32    28703.40    334.30 o
   5   6   5     1959.58     2226.11     37.58 o
   6   6   5        5.15        7.64     36.13 o
   7   6   5     7836.14     9383.62     79.75 o
   8   6   5      599.64      819.59     53.35 o
   9   6   5     1092.62     1283.50     45.80 o
  10   6   5      294.19      303.35     36.20 o
  11   6   5      249.42      256.78     49.77 o
  12   6   5      510.71      438.86     83.27 o
  13   6   5        6.62       46.37    133.18 o
  14   6   5       32.44      -14.56     60.85 o
  15   6   5       58.78       59.90     58.29 o
  16   6   5       85.70       43.39     69.63 o
  17   6   5        5.41       83.71     52.61 o
 -13   7   5        2.73       23.14     65.42 o
 -12   7   5       53.18       72.86     52.90 o
 -11   7   5      136.01       78.18     50.73 o
 -10   7   5        0.35      -79.96     79.96 o
  -9   7   5        0.65       -0.80     50.23 o
  -8   7   5       15.65        9.15     46.15 o
  -7   7   5      434.95      424.97     38.03 o
  -6   7   5     1393.07     1036.24     42.98 o
  -5   7   5       51.06       46.20     29.23 o
  -4   7   5     4368.33     3394.86     54.66 o
  -3   7   5      575.99      604.87     29.32 o
  -2   7   5     1423.78     1247.00     34.38 o
  -1   7   5       59.53       18.71     68.48 o
   0   7   5     6251.20     4796.24     49.47 o
   1   7   5    29186.30    23632.82    581.01 o
   2   7   5     1414.08     1354.59     28.69 o
   3   7   5      414.38      370.36     47.27 o
   4   7   5     4063.95     3298.63     43.50 o
   5   7   5      990.41     1098.66     31.55 o
   6   7   5    12897.37    14081.82    101.43 o
   7   7   5       85.94      147.88     29.32 o
   8   7   5      831.42     1076.98     42.84 o
   9   7   5     6883.20     7779.15     87.58 o
  10   7   5       49.75       91.76     39.10 o
  11   7   5      865.74      704.14     44.36 o
  12   7   5      417.92      278.23     40.16 o
  13   7   5       27.25      -31.82     58.07 o
  14   7   5      289.07      196.24    121.02 o
  15   7   5       36.53       11.69     59.30 o
  16   7   5        7.04       -2.24     64.51 o
 -13   8   5        0.77       17.51     61.38 o
 -12   8   5        8.76       -0.81     62.44 o
 -11   8   5        1.80        4.73     57.05 o
 -10   8   5      290.18      412.82     68.95 o
  -9   8   5      206.22      188.70     41.02 o
  -8   8   5       34.70       12.37     50.42 o
  -7   8   5      777.52      807.51     43.98 o
  -6   8   5     1088.58     1034.85     42.83 o
  -5   8   5     1606.22     1597.03     46.08 o
  -4   8   5      804.26      661.63     47.55 o
  -3   8   5      107.72       75.61     24.25 o
  -2   8   5     5975.97     4624.67     57.50 o
  -1   8   5    12744.14    10887.40     80.46 o
   0   8   5     1542.53     1396.98     33.48 o
   1   8   5      198.42      240.61     21.59 o
   2   8   5     3849.44     3054.79     49.23 o
   3   8   5     6376.15     5559.90     55.56 o
   4   8   5     7693.57     6290.20    169.31 o
   5   8   5       32.08       41.98     22.96 o
   6   8   5     3747.88     3249.81     50.81 o
   7   8   5     2997.36     2649.92    153.10 o
   8   8   5      116.51      120.67     39.58 o
   9   8   5       41.11       81.50     40.64 o
  10   8   5       25.74      -20.64     81.79 o
  11   8   5      866.16      679.39     45.32 o
  12   8   5       31.44      -34.13     54.05 o
  13   8   5       24.55      -60.17     86.18 o
  14   8   5      185.01       50.38     50.47 o
  15   8   5        1.43       15.02     82.93 o
  16   8   5       50.94       45.57     89.35 o
 -12   9   5       27.07       56.88     65.30 o
 -11   9   5       27.17       19.98     58.97 o
 -10   9   5        5.30       63.47     57.25 o
  -9   9   5       38.29      116.39     82.39 o
  -8   9   5        3.62      -30.41     51.90 o
  -7   9   5      332.36      390.08     38.88 o
  -6   9   5      132.79      129.74     54.37 o
  -5   9   5      975.24     1007.46     84.89 o
  -4   9   5     1941.87     1704.53     46.51 o
  -3   9   5       40.07        3.64     61.66 o
  -2   9   5      427.81      358.59     28.78 o
  -1   9   5      734.12      529.26     28.89 o
   0   9   5    10129.71     7618.27    253.06 o
   1   9   5     7021.77     6004.18     86.11 o
   2   9   5       39.42       50.40     41.87 o
   3   9   5     3953.48     3012.64     45.98 o
   4   9   5     7831.29     5958.70     70.71 o
   5   9   5     6002.45     4822.70     83.88 o
   6   9   5     3135.80     2568.82    129.53 o
   7   9   5     1788.36     1465.27     42.91 o
   8   9   5     1600.51     1506.32     45.12 o
   9   9   5     3409.49     3094.39     67.06 o
  10   9   5      331.51      467.99     42.51 o
  11   9   5       29.35       33.61     51.00 o
  12   9   5      195.11       90.49     41.40 o
  13   9   5       17.05       42.44     43.43 o
  14   9   5      205.37      157.78     42.77 o
  15   9   5       18.65       -3.61     73.28 o
  16   9   5        1.10       36.60     51.66 o
 -12  10   5       26.71       33.23     66.77 o
 -11  10   5        3.16       77.35     61.90 o
 -10  10   5      135.75      157.63     45.84 o
  -9  10   5        0.35        6.13     57.29 o
  -8  10   5       27.16        8.08     53.48 o
  -7  10   5      839.26     1046.71     50.67 o
  -6  10   5       44.06        1.20     46.40 o
  -5  10   5      865.82      874.91     41.53 o
  -4  10   5       19.32       15.35     42.41 o
  -3  10   5       15.18      -12.13     78.54 o
  -2  10   5     8822.89     7622.26    150.06 o
  -1  10   5     1491.86     1444.06     56.05 o
   0  10   5      289.78      203.46     35.73 o
   1  10   5     2257.89     1682.55     40.21 o
   2  10   5      199.70      212.03     25.21 o
   3  10   5     4020.82     3454.40     52.81 o
   4  10   5       31.61       15.15     33.61 o
   5  10   5      283.22      163.90     27.31 o
   6  10   5     1993.03     1506.64     44.30 o
   7  10   5      308.77      222.64     31.84 o
   8  10   5       29.28      -47.65     54.23 o
   9  10   5      233.95      303.33     49.30 o
  10  10   5      192.04      140.24     36.24 o
  11  10   5      533.56      626.50    131.15 o
  12  10   5       43.89      -14.49     56.05 o
  13  10   5        8.31       -2.27     52.99 o
  14  10   5      164.57       63.75     70.17 o
  15  10   5       16.11      -66.10     66.10 o
  16  10   5       10.04        9.44     54.39 o
 -11  11   5        4.97        6.16     64.52 o
 -10  11   5       25.61       35.37     63.61 o
  -9  11   5       19.06       50.84     56.16 o
  -8  11   5        2.29      -58.22     58.22 o
  -7  11   5        0.73      -64.43     64.43 o
  -6  11   5       34.41       51.15     40.24 o
  -5  11   5     1204.32     1377.33     59.16 o
  -4  11   5      356.80      293.57     35.24 o
  -3  11   5        8.31      -22.62     74.63 o
  -2  11   5     1356.94     1359.30     44.98 o
  -1  11   5       83.49       73.80     27.19 o
   0  11   5     3796.40     2846.30     53.63 o
   1  11   5     1086.04      995.37     36.43 o
   2  11   5       37.66       -1.61     38.00 o
   3  11   5     8839.20     6575.19    231.04 o
   4  11   5     1118.84     1065.55     38.68 o
   5  11   5     1231.61     1112.62     39.38 o
   6  11   5       84.30      111.59     45.18 o
   7  11   5      873.60      789.96     39.05 o
   8  11   5     2483.47     1881.45     63.55 o
   9  11   5      674.92      564.67     39.73 o
  10  11   5      100.05      118.56     76.79 o
  11  11   5      227.53      198.51     38.92 o
  12  11   5       65.68      180.85     42.84 o
  13  11   5      136.88      210.25     81.18 o
  14  11   5       19.54      -49.13     58.88 o
  15  11   5        4.73       40.29     62.32 o
  16  11   5       19.55       32.32     64.30 o
 -11  12   5        4.17       95.08     51.92 o
 -10  12   5       33.36       68.63     99.07 o
  -9  12   5       10.77       34.09     62.60 o
  -8  12   5      126.23      132.82     51.60 o
  -7  12   5      446.75      531.40     76.38 o
  -6  12   5       10.05       22.91     41.65 o
  -5  12   5       13.12      -53.62     53.62 o
  -4  12   5      210.57      300.55     42.55 o
  -3  12   5      392.95      465.22     51.06 o
  -2  12   5     2511.73     2096.07     59.50 o
  -1  12   5       60.46       74.21     33.53 o
   0  12   5      876.53      821.11     37.58 o
   1  12   5     2928.94     2617.85     53.77 o
   2  12   5      174.00       75.07     29.65 o
   3  12   5      220.63      193.58     29.30 o
   4  12   5        0.58       -5.57     38.73 o
   5  12   5     2675.31     2014.26     50.81 o
   6  12   5      676.56      651.29     38.29 o
   7  12   5      185.47      135.14     33.90 o
   8  12   5      351.23      284.66     37.14 o
   9  12   5      342.76      309.65     38.87 o
  10  12   5      627.78      594.75     44.94 o
  11  12   5       34.00       -3.85     54.86 o
  12  12   5      116.98      104.26     51.17 o
  13  12   5      181.48      193.99     51.76 o
  14  12   5       53.83       68.32     67.20 o
  15  12   5       65.23      117.25     53.90 o
 -10  13   5        2.85       -1.71     73.75 o
  -9  13   5        0.24       31.81     49.40 o
  -8  13   5       13.89       34.11     74.29 o
  -7  13   5        0.32       -3.84     54.61 o
  -6  13   5      140.90      162.75     47.55 o
  -5  13   5      450.81      565.41     46.22 o
  -4  13   5        0.47      -15.47     50.27 o
  -3  13   5      326.97      377.28     38.44 o
  -2  13   5     1572.29     1681.44     53.71 o
  -1  13   5      266.57      272.53     37.01 o
   0  13   5      971.11      833.14     47.61 o
   1  13   5      510.48      467.73     61.19 o
   2  13   5      543.01      444.24     34.37 o
   3  13   5     5216.89     4483.35     71.39 o
   4  13   5        2.02       14.66     40.93 o
   5  13   5     1008.15      801.00     47.41 o
   6  13   5     1347.02     1117.12     46.12 o
   7  13   5      164.61      211.10     34.52 o
   8  13   5     1105.66      872.45     84.89 o
   9  13   5        7.78       13.52     42.28 o
  10  13   5       33.08       15.16     54.23 o
  11  13   5      363.50      312.96     45.70 o
  12  13   5        8.43      -61.40     61.40 o
  13  13   5       17.42      -15.31     97.93 o
  14  13   5        8.86       58.37     69.07 o
  15  13   5        0.65      117.93     49.61 o
 -10  14   5        0.60      -46.83     67.83 o
  -9  14   5        1.33      -11.58     66.50 o
  -8  14   5       41.82       32.42     61.69 o
  -7  14   5      194.18      231.91     47.28 o
  -6  14   5        0.57       46.32     54.81 o
  -5  14   5       91.01      127.44     40.39 o
  -4  14   5       28.43       61.81     55.65 o
  -3  14   5      198.82      214.82     40.40 o
  -2  14   5      461.24      461.14     40.30 o
  -1  14   5      363.92      411.93     38.64 o
   0  14   5     1059.69     1164.54     69.22 o
   1  14   5      149.60      241.57     74.49 o
   2  14   5       31.03       -1.61     44.11 o
   3  14   5       66.79       54.55     35.70 o
   4  14   5      502.06      420.56     74.02 o
   5  14   5     1534.85     1341.28     60.17 o
   6  14   5        8.45       -2.27     57.47 o
   7  14   5        0.29       52.03     76.52 o
   8  14   5      822.60      713.94     48.68 o
   9  14   5       10.96       -8.25    116.63 o
  10  14   5      318.15      359.95     75.37 o
  11  14   5      106.91       50.03     63.87 o
  12  14   5        1.86      -39.96     55.78 o
  13  14   5      276.42      347.80     49.38 o
  14  14   5        4.51       10.13     73.14 o
  -9  15   5        0.11       65.24     52.12 o
  -8  15   5       22.57      -19.79     95.50 o
  -7  15   5       24.95       -7.83     64.56 o
  -6  15   5      242.20      387.55     48.32 o
  -5  15   5       82.68       83.51     42.95 o
  -4  15   5       14.51       16.57     53.33 o
  -3  15   5      381.76      505.46     76.32 o
  -2  15   5      383.55      386.69     44.50 o
  -1  15   5      783.20      891.10     96.31 o
   0  15   5      120.49      146.49     36.53 o
   1  15   5      102.52      170.17     34.30 o
   2  15   5     1344.03     1396.08     64.63 o
   3  15   5     1191.66     1184.13     49.57 o
   4  15   5      154.65       41.81     50.46 o
   5  15   5      122.65      131.92     67.94 o
   6  15   5      405.54      415.00     41.87 o
   7  15   5      698.91      628.09     46.97 o
   8  15   5       88.89      168.38     89.82 o
   9  15   5        1.18      -59.54     59.54 o
  10  15   5       23.96      -23.10     58.45 o
  11  15   5       82.71      110.74     52.39 o
  12  15   5        7.31      -32.37     64.17 o
  13  15   5        0.39      -18.85    103.94 o
  14  15   5        1.91       64.00     54.14 o
  -8  16   5       11.11      107.18     77.60 o
  -7  16   5       38.26        1.78     72.47 o
  -6  16   5        0.15       12.43     60.04 o
  -5  16   5       15.60       -7.93     63.13 o
  -4  16   5        4.57      -40.89     58.73 o
  -3  16   5       93.85      214.32     59.84 o
  -2  16   5        1.58        1.84     53.09 o
  -1  16   5      369.54      398.46     46.62 o
   0  16   5      255.09      281.48     41.98 o
   1  16   5        0.98       34.56     53.42 o
   2  16   5      102.77      131.13     49.23 o
   3  16   5      150.06       27.39     55.53 o
   4  16   5      481.82      462.48     45.18 o
   5  16   5      330.82      318.99     42.49 o
   6  16   5       44.25       19.36     53.53 o
   7  16   5      260.86      227.19     43.40 o
   8  16   5      488.29      477.84     50.92 o
   9  16   5      379.35      375.77    105.63 o
  10  16   5        0.24      -59.50     59.50 o
  11  16   5       69.69       30.05     94.14 o
  12  16   5      107.46      150.70     59.43 o
  13  16   5       64.03      127.55     56.86 o
  -7  17   5       11.77       53.16     63.23 o
  -6  17   5       16.45      -14.40    144.53 o
  -5  17   5        6.94       32.98     61.21 o
  -4  17   5       13.05      -19.20     49.14 o
  -3  17   5      291.11      516.94     50.34 o
  -2  17   5        2.70       -1.73     57.02 o
  -1  17   5      101.69      122.23     71.05 o
   0  17   5       20.84       22.43     46.08 o
   1  17   5       17.47       11.74     56.69 o
   2  17   5      632.42      738.79     49.84 o
   3  17   5       37.19       46.70     56.34 o
   4  17   5        8.40       -8.66     54.92 o
   5  17   5      260.67      261.70     43.74 o
   6  17   5        2.73      -57.83     57.83 o
   7  17   5      146.02       93.65     50.14 o
   8  17   5        2.98      -60.90     60.90 o
   9  17   5        3.37       -4.38     60.76 o
  10  17   5      152.44      148.83     45.90 o
  11  17   5        0.33      -26.25     65.04 o
  12  17   5        0.03       15.95     67.59 o
  -6  18   5        9.55      -67.77     67.77 o
  -5  18   5       12.06       53.41     59.30 o
  -4  18   5        0.34      -66.57     66.57 o
  -3  18   5        0.13       63.09     48.60 o
  -2  18   5       17.25       -4.34     61.68 o
  -1  18   5      124.28      141.79     72.80 o
   0  18   5        0.60      -22.18     56.20 o
   1  18   5        1.16      -48.70     59.59 o
   2  18   5       58.80       66.26     48.38 o
   3  18   5        5.27        6.82     58.49 o
   4  18   5      222.97      316.92     44.79 o
   5  18   5       13.89      -13.66     91.44 o
   6  18   5        0.02       75.06     55.54 o
   7  18   5      322.98      392.00     96.10 o
   8  18   5        1.74       24.38     60.08 o
   9  18   5       45.58       77.13     44.93 o
  10  18   5       38.37       23.53     57.29 o
  11  18   5        8.46        0.29     56.35 o
  12  18   5       87.49       98.86     58.61 o
  -5  19   5        6.89      -95.90     95.90 o
  -4  19   5       23.07       86.10     47.75 o
  -3  19   5       90.16      149.96     49.96 o
  -2  19   5        3.01       38.02     66.78 o
  -1  19   5        0.38      -10.05     62.29 o
   0  19   5      108.33      193.49     46.90 o
   1  19   5       58.33       24.73     51.17 o
   2  19   5      102.10       79.34     52.70 o
   3  19   5       15.83       78.99     50.09 o
   4  19   5       39.22       54.73     56.05 o
   5  19   5      101.53      127.16     45.75 o
   6  19   5        5.02      -66.81     66.81 o
   7  19   5       21.35       49.99     64.80 o
   8  19   5        2.46        4.33     80.03 o
   9  19   5       42.79      156.24     44.73 o
  10  19   5       12.59       78.33     65.75 o
  -3  20   5        3.36       27.95     68.74 o
  -2  20   5       19.90       33.33     67.01 o
  -1  20   5       15.57       74.70     62.89 o
   0  20   5        1.00       46.82     74.63 o
   1  20   5       24.22       66.75     52.70 o
   2  20   5      101.51      124.52     58.45 o
   3  20   5       42.94       73.29     84.28 o
   4  20   5       13.42       61.40     61.48 o
   5  20   5       50.41       31.39     64.66 o
   6  20   5       15.04      -34.34     63.85 o
   7  20   5      197.81      243.02     59.23 o
   8  20   5       24.57      -19.26     69.44 o
   9  20   5        1.27      -18.30     68.23 o
  -1  21   5       16.91      103.12    166.41 o
   0  21   5        2.64       87.08     79.02 o
   1  21   5       14.50       15.88     66.79 o
   2  21   5        8.27      -12.62     64.35 o
   3  21   5        0.31       12.34     51.85 o
   4  21   5       35.25       73.96     81.79 o
   5  21   5       10.15      121.26     53.62 o
   6  21   5        0.12      -54.02     71.39 o
   7  21   5       34.70       89.87     57.88 o
  -4 -18   6        0.02        1.83     64.66 o
  -3 -18   6      120.34       19.65     59.35 o
  -2 -18   6        3.84     -136.76    136.76 o
  -1 -18   6      100.93      171.31     47.75 o
   0 -18   6        0.03       17.47     62.15 o
   1 -18   6        0.61      -65.78     65.78 o
   2 -18   6       40.98       69.00     55.59 o
   3 -18   6        4.41      -64.90     64.90 o
   4 -18   6       13.90      101.34     87.66 o
  -6 -17   6        3.57       58.10     53.04 o
  -5 -17   6        6.30       30.21     54.98 o
  -4 -17   6       74.10       62.11     47.61 o
  -3 -17   6        3.20      -77.42     82.80 o
  -2 -17   6       28.40      -16.93     62.38 o
  -1 -17   6      122.98       15.65     70.43 o
   0 -17   6        2.44      -10.85    137.84 o
   1 -17   6       48.04       19.14     67.42 o
   2 -17   6       51.99       89.38     52.96 o
   3 -17   6        1.81       53.03     43.88 o
   4 -17   6       87.51       52.79     58.49 o
   5 -17   6        2.16       87.20     52.79 o
   6 -17   6        4.97       32.67     54.53 o
  -8 -16   6       25.70       31.21     69.62 o
  -7 -16   6       92.93      -16.14    148.65 o
  -6 -16   6       25.79       64.71     53.25 o
  -5 -16   6        8.57        6.16     65.16 o
  -4 -16   6       37.35      -57.80     64.18 o
  -3 -16   6      161.36      126.72     49.21 o
  -2 -16   6       37.14       10.84    102.11 o
  -1 -16   6       51.45       90.66     40.79 o
   0 -16   6       19.63      -49.74     59.00 o
   1 -16   6      113.60      136.54     59.03 o
   2 -16   6       39.11       53.40     49.52 o
   3 -16   6        0.45      -37.31     61.00 o
   4 -16   6        1.14       11.06     65.00 o
   5 -16   6        0.27       31.60     64.43 o
   6 -16   6        8.43      -69.43     69.43 o
   7 -16   6        5.22       52.88     86.24 o
  -9 -15   6       40.41       68.70     63.69 o
  -8 -15   6        0.21       56.22     65.98 o
  -7 -15   6       42.91       -5.08     68.38 o
  -6 -15   6       57.99      173.77    161.55 o
  -5 -15   6       18.53      142.38     97.45 o
  -4 -15   6       14.96       57.14     47.83 o
  -3 -15   6       20.57      -31.54     60.44 o
  -2 -15   6      258.17      339.47     53.02 o
  -1 -15   6      221.34      183.51     44.19 o
   0 -15   6       46.59       36.45     59.48 o
   1 -15   6       30.55       77.01     40.23 o
   2 -15   6       27.65      -20.56     47.95 o
   3 -15   6       99.03       54.51     57.68 o
   4 -15   6      129.76      164.03     77.80 o
   5 -15   6       24.18       80.63     48.91 o
   6 -15   6        1.22      -64.95     72.33 o
   7 -15   6       52.86       66.30     53.14 o
   8 -15   6        0.79        8.11     84.62 o
   9 -15   6       10.77      -70.87     70.87 o
 -10 -14   6        2.31       60.04     73.82 o
  -9 -14   6      125.69       -2.77     99.41 o
  -8 -14   6       20.09       24.05     80.23 o
  -7 -14   6      236.49      277.06     65.37 o
  -6 -14   6        2.45       13.36     59.73 o
  -5 -14   6       13.44       32.27     58.86 o
  -4 -14   6      612.25      463.14     53.72 o
  -3 -14   6      165.00      168.27     66.93 o
  -2 -14   6      198.23      273.63     47.14 o
  -1 -14   6       63.09       54.74     55.94 o
   0 -14   6        4.50       52.49     56.16 o
   1 -14   6      407.86      499.45     46.74 o
   2 -14   6       75.96       33.74     55.55 o
   3 -14   6       10.72        6.13     39.72 o
   4 -14   6      101.24      118.46     77.60 o
   5 -14   6        4.24       13.08     57.99 o
   6 -14   6        0.95        7.60     60.08 o
   7 -14   6        2.01      -49.17     85.23 o
   8 -14   6       22.22       -4.25     60.97 o
   9 -14   6       30.28       10.37     69.25 o
  10 -14   6        1.32       36.83     69.27 o
 -10 -13   6       17.17       31.19     81.25 o
  -9 -13   6        8.58        0.26     67.59 o
  -8 -13   6        7.89        7.33     64.56 o
  -7 -13   6      455.82      479.82     53.24 o
  -6 -13   6        5.78       15.93     48.07 o
  -5 -13   6      135.84       96.78     90.43 o
  -4 -13   6      111.02      123.65    123.19 o
  -3 -13   6        4.70      -56.95     56.95 o
  -2 -13   6     1500.76     1439.51     59.64 o
  -1 -13   6      300.06      284.68     44.31 o
   0 -13   6      194.47      243.62     39.73 o
   1 -13   6      708.53      734.23     74.76 o
   2 -13   6      125.97       57.37     58.09 o
   3 -13   6      716.79      798.59     60.04 o
   4 -13   6       28.26       46.95    120.75 o
   5 -13   6        7.12       30.04     56.68 o
   6 -13   6      220.21      329.31     44.51 o
   7 -13   6       92.65       36.58     63.74 o
   8 -13   6       18.89       44.40     43.50 o
   9 -13   6        1.12      -30.60     81.25 o
  10 -13   6        2.09      -68.61     68.61 o
  11 -13   6        8.21      -14.57     71.66 o
 -11 -12   6       27.36       17.09     57.17 o
 -10 -12   6        1.51       -2.41     69.89 o
  -9 -12   6      289.59      408.19     51.19 o
  -8 -12   6       31.58       16.39     62.27 o
  -7 -12   6      219.01      309.22     46.06 o
  -6 -12   6        6.43       36.08     58.02 o
  -5 -12   6       97.25       60.16     45.64 o
  -4 -12   6      992.85     1088.21     55.54 o
  -3 -12   6       16.23       59.77     42.25 o
  -2 -12   6      101.97      120.19     39.30 o
  -1 -12   6       35.89       72.13     41.35 o
   0 -12   6      388.01      367.30     41.67 o
   1 -12   6      298.44      350.25     38.54 o
   2 -12   6      104.30      101.09     35.38 o
   3 -12   6      694.25      707.41     58.08 o
   4 -12   6      112.17      214.08     38.23 o
   5 -12   6       78.47        9.22     44.56 o
   6 -12   6        9.92      -41.37     62.40 o
   7 -12   6        0.88       33.59     44.58 o
   8 -12   6      173.08      210.38     52.81 o
   9 -12   6       26.59       35.78     60.31 o
  10 -12   6        5.13      -37.27     94.08 o
  11 -12   6       39.04       54.01     53.27 o
 -12 -11   6       16.47       -5.01    126.49 o
 -11 -11   6       21.69      -79.56     79.56 o
 -10 -11   6        9.94        4.78     68.40 o
  -9 -11   6       21.09       37.00     62.75 o
  -8 -11   6      203.50      144.19     94.21 o
  -7 -11   6      946.95     1074.12    215.57 o
  -6 -11   6        9.87       -9.82     56.26 o
  -5 -11   6      109.49       98.20     42.79 o
  -4 -11   6      859.15      853.81     50.38 o
  -3 -11   6      927.69      902.46     52.61 o
  -2 -11   6     3886.11     4039.12     77.39 o
  -1 -11   6       27.95       34.96     79.49 o
   0 -11   6      242.48      250.28     78.00 o
   1 -11   6     2761.54     2714.81     65.66 o
   2 -11   6       36.46       13.33     48.34 o
   3 -11   6     1238.51     1080.89     50.19 o
   4 -11   6       26.13      -11.91     47.08 o
   5 -11   6       28.75       36.45     51.18 o
   6 -11   6     1014.47      968.31     52.62 o
   7 -11   6        3.53        0.12     53.84 o
   8 -11   6       12.13       87.05     45.94 o
   9 -11   6       32.93       22.81     58.18 o
  10 -11   6        2.88      -60.34     60.34 o
  11 -11   6       19.82       71.58     69.36 o
  12 -11   6       17.34       17.29     93.60 o
 -12 -10   6       12.99      -40.81     87.80 o
 -11 -10   6       47.54       16.97     68.82 o
 -10 -10   6      276.17      305.97     51.25 o
  -9 -10   6      198.21      217.14     47.75 o
  -8 -10   6      187.13      115.24    107.92 o
  -7 -10   6        0.70       22.74     53.88 o
  -6 -10   6        0.72       33.03     55.67 o
  -5 -10   6     2218.00     2066.87     64.92 o
  -4 -10   6      623.96      722.26     45.13 o
  -3 -10   6       12.55       -4.72     37.79 o
  -2 -10   6      983.44     1003.09     51.19 o
  -1 -10   6       10.74       17.26     35.61 o
   0 -10   6     2120.79     2217.97     62.20 o
   1 -10   6       23.07       50.36     29.51 o
   2 -10   6      744.85      805.05     41.40 o
   3 -10   6     2137.74     2190.96    137.44 o
   4 -10   6       22.05       74.25     38.23 o
   5 -10   6       11.58      -50.25     50.25 o
   6 -10   6      248.72      251.46     38.67 o
   7 -10   6       52.95       45.48     70.98 o
   8 -10   6      372.06      395.31     45.43 o
   9 -10   6        9.59      -35.79     58.64 o
  10 -10   6        7.14      -51.40     57.30 o
  11 -10   6      104.83      123.20     52.24 o
  12 -10   6        1.71       10.24     51.86 o
  13 -10   6       16.79       24.92    111.43 o
 -13  -9   6        4.73       78.73     62.01 o
 -12  -9   6        4.21       80.62     54.44 o
 -11  -9   6       42.76      113.23     48.66 o
 -10  -9   6        3.44      -66.32     66.32 o
  -9  -9   6       26.32       47.88     50.59 o
  -8  -9   6     1602.63     1715.32     65.52 o
  -7  -9   6      378.40      360.76     67.60 o
  -6  -9   6      238.18      304.76     52.48 o
  -5  -9   6     1294.26     1321.73     51.53 o
  -4  -9   6      888.45      946.25     50.04 o
  -3  -9   6     3207.37     3347.20     64.70 o
  -2  -9   6      990.24     1120.52     43.84 o
  -1  -9   6      488.68      546.88     36.48 o
   0  -9   6     3529.11     3551.91     62.65 o
   1  -9   6     2509.17     2615.22     83.47 o
   2  -9   6     1218.50     1202.90     95.29 o
   3  -9   6       26.88       38.78     42.45 o
   4  -9   6       48.15       90.07     32.75 o
   5  -9   6     1945.44     1968.71     94.35 o
   6  -9   6      784.21      771.18     94.14 o
   7  -9   6        2.85       17.22     39.16 o
   8  -9   6       77.04      133.75     38.30 o
   9  -9   6      123.71      124.31     43.90 o
  10  -9   6        1.83      -59.56     59.56 o
  11  -9   6       20.31       21.65     58.24 o
  12  -9   6        4.64       13.04     69.83 o
  13  -9   6        4.38      -69.71     69.71 o
 -13  -8   6       86.42      117.55     61.90 o
 -12  -8   6       17.07       47.82    208.96 o
 -11  -8   6        5.00        9.55     66.38 o
 -10  -8   6      403.16      364.94     51.91 o
  -9  -8   6      107.74      119.26     61.53 o
  -8  -8   6       10.74      -59.77     59.77 o
  -7  -8   6      181.75      216.41     68.75 o
  -6  -8   6      149.50      210.19     38.11 o
  -5  -8   6     1586.27     1742.71     53.63 o
  -4  -8   6      378.24      365.83     49.10 o
  -3  -8   6     1514.57     1416.94     45.74 o
  -2  -8   6     2273.16     2428.19     53.10 o
  -1  -8   6      395.12      442.52     31.74 o
   0  -8   6      359.57      329.70     32.38 o
   1  -8   6       57.21       53.08     28.03 o
   2  -8   6     3816.51     3993.57     61.98 o
   3  -8   6     2681.22     2883.30     89.42 o
   4  -8   6      112.70      175.09     55.31 o
   5  -8   6      274.90      348.48     37.82 o
   6  -8   6      650.35      727.57     57.47 o
   7  -8   6      831.08      775.42     43.21 o
   8  -8   6      350.87      344.84     41.54 o
   9  -8   6      304.85      347.23     42.26 o
  10  -8   6      427.34      427.38     65.58 o
  11  -8   6      160.87      239.31     44.22 o
  12  -8   6       25.49       43.02     61.36 o
  13  -8   6        8.49       25.15     48.21 o
  14  -8   6       22.16       40.86     72.13 o
 -13  -7   6      118.23      160.96     67.87 o
 -12  -7   6       12.09       33.96     67.13 o
 -11  -7   6       33.28       -6.22     85.37 o
 -10  -7   6      343.09      481.85     51.48 o
  -9  -7   6       10.49       94.89     46.75 o
  -8  -7   6     2494.61     2752.76    107.52 o
  -7  -7   6       63.26       22.80     78.95 o
  -6  -7   6      234.47      222.46     37.73 o
  -5  -7   6     4541.43     4690.50     75.26 o
  -4  -7   6        2.27       39.22     29.54 o
  -3  -7   6     5158.87     5597.32     72.20 o
  -2  -7   6      408.05      422.33     68.35 o
  -1  -7   6       72.58       48.32     30.05 o
   0  -7   6    14032.89    14456.77    109.27 o
   1  -7   6      229.35      246.76     38.83 o
   2  -7   6      822.89      793.82     39.17 o
   3  -7   6     1299.30     1417.12     41.50 o
   4  -7   6       26.01       17.50     31.47 o
   5  -7   6     3158.48     2974.72     56.92 o
   6  -7   6       75.42       62.71     89.08 o
   7  -7   6      102.40      120.98     33.38 o
   8  -7   6      295.08      384.59     57.41 o
   9  -7   6       72.94      118.01     36.38 o
  10  -7   6      119.37      106.80    114.68 o
  11  -7   6       15.28      -13.64     58.25 o
  12  -7   6       41.17      -20.10     59.68 o
  13  -7   6       35.53       74.72     52.31 o
  14  -7   6        2.00      -64.78     65.91 o
 -13  -6   6        0.13       64.06     68.52 o
 -12  -6   6       18.56      -16.92     67.66 o
 -11  -6   6      132.29      176.67     48.25 o
 -10  -6   6      226.31      267.86     45.40 o
  -9  -6   6       31.78       13.68     67.60 o
  -8  -6   6      943.82     1154.03    154.32 o
  -7  -6   6     1017.11     1031.59     48.56 o
  -6  -6   6     2230.10     2281.66     57.29 o
  -5  -6   6       82.21      147.86     30.67 o
  -4  -6   6      574.33      660.27     35.69 o
  -3  -6   6     9510.03     9938.66    172.89 o
  -2  -6   6     1183.37     1312.50     39.57 o
  -1  -6   6      554.45      621.68     30.95 o
   0  -6   6     2994.90     3077.75     48.52 o
   1  -6   6        4.48      -27.88     33.62 o
   2  -6   6    14232.74    15017.01    107.16 o
   3  -6   6      344.56      356.07     81.99 o
   4  -6   6        0.11      -77.87     77.87 o
   5  -6   6     7340.38     7509.61     79.78 o
   6  -6   6      181.49      140.91     76.52 o
   7  -6   6     1783.64     1788.60     48.99 o
   8  -6   6        5.98        0.00     46.29 o
   9  -6   6        6.13        1.80     39.90 o
  10  -6   6      620.81      780.91     46.18 o
  11  -6   6      162.22      180.45     41.55 o
  12  -6   6       31.70       25.07     63.46 o
  13  -6   6       19.17       17.13     67.54 o
  14  -6   6        2.04       14.50    109.68 o
  15  -6   6       22.33       25.92     69.73 o
 -14  -5   6       55.00        5.39    161.14 o
 -13  -5   6       77.52       54.77    111.43 o
 -12  -5   6        4.12      -62.20     66.25 o
 -11  -5   6       84.89      127.11     46.37 o
 -10  -5   6      369.51      410.20     73.82 o
  -9  -5   6      756.24      868.28     49.80 o
  -8  -5   6      539.62      556.73     44.34 o
  -7  -5   6      107.53       78.49     55.92 o
  -6  -5   6     1328.72     1435.42     46.23 o
  -5  -5   6     7538.67     8374.30     92.52 o
  -4  -5   6      437.33      407.20     32.37 o
  -3  -5   6      616.13      727.56     33.71 o
  -2  -5   6     2093.01     2358.80     44.03 o
  -1  -5   6     9087.54     9291.26     74.69 o
   0  -5   6    16531.50    18536.89    123.67 o
   1  -5   6       53.96       77.38     40.86 o
   2  -5   6     1897.72     2074.09     83.61 o
   3  -5   6     2832.03     3108.02     52.81 o
   4  -5   6     1561.98     1741.91     40.21 o
   5  -5   6     1532.77     1560.37     42.55 o
   6  -5   6      233.63      235.88     31.67 o
   7  -5   6     1631.97     1759.06     73.28 o
   8  -5   6     1149.22     1088.34     44.27 o
   9  -5   6      398.36      397.81     38.87 o
  10  -5   6      319.53      216.23     40.92 o
  11  -5   6       27.07      -17.64     70.24 o
  12  -5   6      444.57      372.19     47.27 o
  13  -5   6        6.51       10.60    118.59 o
  14  -5   6        0.12       -5.47     60.58 o
  15  -5   6       26.64      128.94     44.50 o
 -14  -4   6        0.27       -2.51     70.29 o
 -13  -4   6        6.56       36.00     53.87 o
 -12  -4   6        0.32      -59.66     66.15 o
 -11  -4   6      211.20      184.19    102.86 o
 -10  -4   6       28.80       92.84     79.35 o
  -9  -4   6      136.54      143.29     42.32 o
  -8  -4   6     1789.42     2017.03     61.93 o
  -7  -4   6       97.19      101.74     37.35 o
  -6  -4   6       14.22       49.77     35.50 o
  -5  -4   6       24.94       27.40     41.12 o
  -4  -4   6     2914.75     3221.10     90.23 o
  -3  -4   6    18247.19    20885.29    514.22 o
  -2  -4   6        0.00       -2.62     32.14 o
  -1  -4   6      688.71      682.79     31.13 o
   0  -4   6     8426.01     9176.41     68.19 o
   1  -4   6     7816.99     8619.45    125.28 o
   2  -4   6     9608.15    11074.44     89.01 o
   3  -4   6      557.32      522.10     37.82 o
   4  -4   6     5823.37     6595.34     86.31 o
   5  -4   6    18033.28    19692.83    569.73 o
   6  -4   6      746.63      753.12     35.48 o
   7  -4   6     1862.15     1807.73     47.84 o
   8  -4   6     1053.13     1026.50     42.44 o
   9  -4   6      252.87      245.32     56.26 o
  10  -4   6     1832.17     1845.29     56.54 o
  11  -4   6        0.09       18.61     52.04 o
  12  -4   6       36.13      104.61     41.26 o
  13  -4   6       64.71      122.09     43.46 o
  14  -4   6        6.80       -5.32     63.89 o
  15  -4   6       10.17        3.44     62.77 o
  16  -4   6        4.34      -29.32     66.47 o
 -14  -3   6       67.79       19.42     74.31 o
 -13  -3   6        0.91       63.61     54.57 o
 -12  -3   6        9.21       39.46     63.70 o
 -11  -3   6      584.52      760.62     53.33 o
 -10  -3   6       58.42       69.43     99.55 o
  -9  -3   6     1272.77     1483.45     54.52 o
  -8  -3   6       71.87       74.58     35.53 o
  -7  -3   6       16.29       11.52     37.40 o
  -6  -3   6    13845.18    15444.33    251.44 o
  -5  -3   6     4150.48     4971.19     67.06 o
  -4  -3   6     2517.30     3074.89     49.56 o
  -3  -3   6     3061.91     3448.98     48.66 o
  -2  -3   6      280.20      360.87     23.64 o
  -1  -3   6    28775.13    33916.92    211.18 o
   0  -3   6     4731.93     5891.04     52.58 o
   1  -3   6       25.97       35.86     21.11 o
   2  -3   6     9940.76    11132.95     76.65 o
   3  -3   6        2.29       -7.09     27.22 o
   4  -3   6     2514.50     2728.82     85.64 o
   5  -3   6      334.68      372.48     33.30 o
   6  -3   6     3340.83     3808.90     67.13 o
   7  -3   6     4056.00     4157.00    107.65 o
   8  -3   6       12.15       30.81     43.87 o
   9  -3   6      121.79      190.41     33.90 o
  10  -3   6      941.22      982.24     84.82 o
  11  -3   6      368.18      316.87     39.73 o
  12  -3   6      270.59      205.23     43.59 o
  13  -3   6       36.05       65.92     70.37 o
  14  -3   6       13.75      -98.53     98.53 o
  15  -3   6       78.67      148.17     45.92 o
  16  -3   6        3.06       15.23     66.03 o
 -14  -2   6        2.07      -43.23     74.49 o
 -13  -2   6        7.61      -64.92     67.49 o
 -12  -2   6       16.14      -63.70     63.70 o
 -11  -2   6       88.20      -16.68     62.32 o
 -10  -2   6       83.26       68.67     40.82 o
  -9  -2   6     1084.44     1117.29     84.49 o
  -8  -2   6      254.75      187.27     44.78 o
  -7  -2   6      605.88      703.53     75.91 o
  -6  -2   6      521.66      515.25     38.20 o
  -5  -2   6      500.09      536.49     31.95 o
  -4  -2   6    16650.47    19063.89    131.04 o
  -3  -2   6     3796.71     4817.83     85.16 o
  -2  -2   6      468.34      582.20     57.27 o
  -1  -2   6    19479.10    21376.99    377.80 o
   0  -2   6     8012.16     9817.92     68.29 o
   1  -2   6    48169.13    58392.76    385.90 o
   2  -2   6     1041.65     1157.95     26.26 o
   3  -2   6      461.31      463.50     20.94 o
   4  -2   6    25674.66    29633.35    265.55 o
   5  -2   6     9312.58    10569.73     75.30 o
   6  -2   6     1954.67     2116.24    129.74 o
   7  -2   6      143.48      229.31     32.08 o
   8  -2   6      734.18      742.05     47.34 o
   9  -2   6     2474.37     2393.44     53.87 o
  10  -2   6      880.04      841.26     44.03 o
  11  -2   6       15.74      -17.06     51.43 o
  12  -2   6      162.06       59.79     46.94 o
  13  -2   6        3.34       38.35     55.69 o
  14  -2   6        9.19       18.38     46.50 o
  15  -2   6        7.62       -0.62     60.16 o
  16  -2   6        4.95       71.10     45.22 o
 -14  -1   6       14.31      -26.77     88.07 o
 -13  -1   6       15.33       14.85     54.10 o
 -12  -1   6       16.05      -20.32     61.50 o
 -11  -1   6      768.03      829.90     53.27 o
 -10  -1   6       49.24       97.15     62.67 o
  -9  -1   6      606.64      570.05     46.40 o
  -8  -1   6      593.84      676.89     43.01 o
  -7  -1   6      723.30      872.38     74.63 o
  -6  -1   6     8673.46     9628.84     88.82 o
  -5  -1   6      330.76      359.02     30.04 o
  -4  -1   6      257.80      239.41     42.28 o
  -3  -1   6     2484.32     2741.53     41.16 o
  -2  -1   6     1222.09     1394.90     44.37 o
  -1  -1   6    16950.53    21368.75    536.91 o
   0  -1   6     2795.28     4147.15     41.94 o
   1  -1   6    19292.54    24610.98    127.65 o
   2  -1   6    11183.55    12680.35     80.99 o
   3  -1   6      276.66      344.30     38.77 o
   4  -1   6      966.57     1383.62     30.23 o
   5  -1   6      738.58      838.49     27.50 o
   6  -1   6    11830.94    13655.78    136.08 o
   7  -1   6     3107.97     3241.13     52.54 o
   8  -1   6      112.64      143.07     28.30 o
   9  -1   6     2399.85     2575.26     53.76 o
  10  -1   6      531.24      527.73     37.49 o
  11  -1   6     1306.65     1188.69     76.52 o
  12  -1   6       26.83       62.72     42.26 o
  13  -1   6       90.26       63.89     70.30 o
  14  -1   6      166.46      133.68    110.89 o
  15  -1   6       41.86       69.28     64.63 o
  16  -1   6       18.90       45.62     63.89 o
 -14   0   6        7.57      -44.10     67.32 o
 -13   0   6        1.17      -60.91     68.01 o
 -12   0   6        4.40        9.77     59.60 o
 -11   0   6       13.40      -27.14     57.71 o
 -10   0   6      321.54      330.58     43.09 o
  -9   0   6     1129.38     1254.27    101.57 o
  -8   0   6       21.27       49.17     47.63 o
  -7   0   6        6.98      -45.80     45.80 o
  -6   0   6     3347.94     3410.32     59.21 o
  -5   0   6     3784.75     4136.54     57.21 o
  -4   0   6    15174.34    16712.42    119.39 o
  -3   0   6      405.81      462.19     23.68 o
  -2   0   6     6855.04     7755.61    102.86 o
  -1   0   6    43923.79    49655.06    741.20 o
   0   0   6      615.10      736.89     25.73 o
   1   0   6    23726.29    29193.17    193.02 o
   2   0   6     4660.93     5386.75     90.50 o
   3   0   6     1513.73     2120.28     30.03 o
   4   0   6    42055.42    51925.68    570.54 o
   5   0   6       31.19       42.55     28.36 o
   6   0   6      318.31      517.80     46.73 o
   7   0   6     4718.07     5687.09     61.84 o
   8   0   6       11.58      -25.37     31.17 o
   9   0   6     2174.69     2356.86     51.52 o
  10   0   6       25.26       90.05     31.14 o
  11   0   6      140.65       60.60     37.68 o
  12   0   6      397.10      317.12     41.52 o
  13   0   6        1.81      -46.22     68.95 o
  14   0   6        0.38      -57.84     57.84 o
  15   0   6        4.85       -9.35     59.78 o
  16   0   6        3.34      -23.26     62.44 o
 -14   1   6       10.55       20.69     68.36 o
 -13   1   6       51.50       48.50     64.50 o
 -12   1   6      234.70      212.27     47.38 o
 -11   1   6      101.55      120.54     76.86 o
 -10   1   6       82.64      111.00     38.35 o
  -9   1   6       35.88       50.07     42.00 o
  -8   1   6      234.75      164.69     97.86 o
  -7   1   6     4987.22     4911.38     71.53 o
  -6   1   6     1701.65     1579.26     43.55 o
  -5   1   6      291.17      284.92     28.75 o
  -4   1   6     5058.76     5448.19     57.78 o
  -3   1   6     1988.26     2284.93     49.64 o
  -2   1   6     1172.29     1265.87     32.69 o
  -1   1   6      638.05      845.69     32.01 o
   0   1   6      425.95      594.34     18.77 o
   1   1   6    24168.82    29267.15    131.28 o
   2   1   6     1338.84     1709.20     25.98 o
   3   1   6        9.32      -21.19     21.19 o
   4   1   6     7169.07     8490.34     59.70 o
   5   1   6      284.41      362.42     21.63 o
   6   1   6    16462.31    19671.65    222.53 o
   7   1   6       22.39        3.02     29.43 o
   8   1   6      462.86      538.08     64.09 o
   9   1   6     6024.22     6149.73    116.43 o
  10   1   6       41.18        9.07     35.65 o
  11   1   6      283.41      208.71     37.26 o
  12   1   6      199.17      136.75     63.21 o
  13   1   6        1.30        9.12     66.05 o
  14   1   6      406.61      364.59     46.39 o
  15   1   6        4.69       17.13     45.98 o
  16   1   6        5.48      -70.23     88.40 o
  17   1   6       22.11       -1.65     66.03 o
 -14   2   6        1.67       -1.47     68.28 o
 -13   2   6       36.67        2.29     67.90 o
 -12   2   6       28.02       35.72     49.79 o
 -11   2   6       13.06      -54.45     58.62 o
 -10   2   6      653.45      799.41     48.10 o
  -9   2   6      332.21      279.86     84.08 o
  -8   2   6        7.89       33.67     37.11 o
  -7   2   6     3418.48     3580.07     63.27 o
  -6   2   6      652.19      536.64     51.12 o
  -5   2   6     6480.17     6488.79     69.05 o
  -4   2   6     3194.05     3718.68     50.05 o
  -3   2   6      944.39      969.99     28.61 o
  -2   2   6    26871.79    29364.81    159.32 o
  -1   2   6    36523.95    39403.88    167.29 o
   0   2   6      572.68      523.76     17.96 o
   1   2   6        8.22       30.12     13.74 o
   2   2   6     5462.74     6567.16     45.56 o
   3   2   6    24211.24    31579.73    261.23 o
   4   2   6     6509.95     7848.39     56.80 o
   5   2   6      168.48      414.35     22.53 o
   6   2   6     7559.32     9678.92     70.96 o
   7   2   6     5292.96     6402.29     64.37 o
   8   2   6      752.97      863.47     36.17 o
   9   2   6      649.64      712.71     37.23 o
  10   2   6       18.73       22.80     45.77 o
  11   2   6     2017.03     1877.37    115.55 o
  12   2   6      282.46      303.49     55.04 o
  13   2   6        0.24       22.80     52.67 o
  14   2   6       50.70      -38.55    163.77 o
  15   2   6       10.67       41.68     55.92 o
  16   2   6        3.94       -0.19     61.97 o
  17   2   6        2.98      -73.68     73.68 o
 -14   3   6        5.08       52.58     91.78 o
 -13   3   6        5.21      -31.23     87.73 o
 -12   3   6      157.95      172.08     91.85 o
 -11   3   6       93.22       82.11     85.09 o
 -10   3   6       19.60       -9.32     51.67 o
  -9   3   6      299.58      357.20     50.85 o
  -8   3   6        7.70      -45.93     45.93 o
  -7   3   6     1635.62     1421.32     46.85 o
  -6   3   6     1374.77     1247.17     41.54 o
  -5   3   6     2465.66     2371.25    135.00 o
  -4   3   6     7374.72     7217.82     66.95 o
  -3   3   6      690.47      659.71     25.45 o
  -2   3   6      969.33     1112.38     27.79 o
  -1   3   6     1947.45     2145.65     31.76 o
   0   3   6    16332.23    16950.62    106.64 o
   1   3   6    26266.73    30174.70    233.00 o
   2   3   6      208.85      193.14     14.99 o
   3   3   6     5471.12     6582.83     49.44 o
   4   3   6    16823.44    21366.38    125.07 o
   5   3   6    12796.98    17484.06    122.10 o
   6   3   6     5761.84     7259.47     97.12 o
   7   3   6       23.50       34.70     39.31 o
   8   3   6     7792.53     8973.82    157.97 o
   9   3   6     4618.86     4966.60    127.57 o
  10   3   6      524.86      575.01     39.58 o
  11   3   6       22.09       43.64     48.72 o
  12   3   6      253.01      165.86     39.63 o
  13   3   6      337.32      281.13     75.10 o
  14   3   6      240.48      238.22     41.72 o
  15   3   6       14.40      -21.22     56.77 o
  16   3   6        1.20        9.19     50.24 o
  17   3   6       20.32      111.14     67.33 o
 -14   4   6        5.71      -71.43     71.43 o
 -13   4   6        7.61       35.76    112.78 o
 -12   4   6      181.12      237.75     49.43 o
 -11   4   6       23.89       97.92     39.30 o
 -10   4   6      324.35      404.68     57.81 o
  -9   4   6        8.45      -12.12     49.75 o
  -8   4   6      314.39      307.30     36.82 o
  -7   4   6     4653.66     4300.10    101.57 o
  -6   4   6      371.27      367.22     31.60 o
  -5   4   6     2890.41     2858.95     51.91 o
  -4   4   6       28.50       24.03     34.14 o
  -3   4   6      777.71      797.20     28.49 o
  -2   4   6    24846.13    22436.71    355.78 o
  -1   4   6     6361.11     6029.09     59.36 o
   0   4   6       72.76       51.22     14.75 o
   1   4   6    13765.35    14316.88    142.16 o
   2   4   6      115.07      143.49     15.76 o
   3   4   6    19867.49    23573.22    259.27 o
   4   4   6     6645.27     8601.63    126.70 o
   5   4   6     2408.08     3143.97     41.35 o
   6   4   6    11165.60    14048.73    104.38 o
   7   4   6     1017.50     1206.96     36.67 o
   8   4   6      695.40      908.25     38.66 o
   9   4   6      563.17      580.43     36.10 o
  10   4   6      573.47      605.56     39.40 o
  11   4   6     1148.77     1116.41     47.91 o
  12   4   6        0.12       14.27     52.58 o
  13   4   6       37.57       -5.24     55.27 o
  14   4   6      113.44      113.81     39.76 o
  15   4   6       83.47       -5.68     61.19 o
  16   4   6       12.04       35.99     49.93 o
  17   4   6        5.01        6.00     52.84 o
 -13   5   6        2.14      -37.86     64.04 o
 -12   5   6      210.48      308.18     46.64 o
 -11   5   6       90.30       13.79     64.43 o
 -10   5   6      128.96      193.66     56.46 o
  -9   5   6      212.44      216.40     69.43 o
  -8   5   6      293.32      313.75     37.53 o
  -7   5   6      103.42      104.39     30.68 o
  -6   5   6      459.66      461.40    111.77 o
  -5   5   6     6878.64     6161.17     70.68 o
  -4   5   6     2085.52     1722.60    100.43 o
  -3   5   6       79.61      111.48     22.11 o
  -2   5   6     3460.46     2875.19     41.56 o
  -1   5   6       94.93      130.83     18.88 o
   0   5   6    22296.23    20105.90    269.40 o
   1   5   6     4511.44     3931.28     63.21 o
   2   5   6      318.88      431.55     19.44 o
   3   5   6    27301.29    31828.67    632.54 o
   4   5   6     1993.98     2550.28    116.30 o
   5   5   6    10576.01    13604.82     98.36 o
   6   5   6     1171.46     1544.10     57.14 o
   7   5   6        1.67        9.96     45.05 o
   8   5   6     6188.91     7556.11     77.51 o
   9   5   6     2860.15     3328.76     58.78 o
  10   5   6      734.87      861.81     43.70 o
  11   5   6      531.79      592.66     63.01 o
  12   5   6       15.48       51.04     34.48 o
  13   5   6     1057.69      820.60     61.93 o
  14   5   6       59.63       86.35     46.33 o
  15   5   6        1.48      -46.88     59.53 o
  16   5   6        6.07       94.95     49.93 o
  17   5   6        4.31      -68.22     68.22 o
 -13   6   6        8.70       14.00     78.00 o
 -12   6   6       29.21      116.01     50.07 o
 -11   6   6      121.12       93.57     75.98 o
 -10   6   6      133.47       72.90     75.98 o
  -9   6   6        1.95      -51.18     51.18 o
  -8   6   6      121.24      201.92     44.44 o
  -7   6   6     3528.05     3132.80    103.26 o
  -6   6   6       60.47       90.90     30.75 o
  -5   6   6      572.69      503.09     32.30 o
  -4   6   6      852.35      757.63     31.95 o
  -3   6   6     5347.78     4676.40     56.35 o
  -2   6   6    11948.84    10692.73     77.07 o
  -1   6   6        9.98       -0.08     24.66 o
   0   6   6     3592.62     3137.99     39.83 o
   1   6   6    11145.72    10073.92     72.01 o
   2   6   6     2604.11     2530.81     41.47 o
   3   6   6     3673.33     3704.06     42.55 o
   4   6   6     1006.99     1091.83     86.65 o
   5   6   6     8455.42    10101.59     72.30 o
   6   6   6     8047.30     9545.21     74.69 o
   7   6   6      557.89      781.08     34.99 o
   8   6   6      610.01      661.39     39.35 o
   9   6   6        4.63      -30.50     46.16 o
  10   6   6     1697.05     1992.83     53.72 o
  11   6   6        3.83      -25.54     50.99 o
  12   6   6       17.47       40.55     52.62 o
  13   6   6      238.33      163.10     41.92 o
  14   6   6       14.90       29.48     50.01 o
  15   6   6      115.00       55.39     51.62 o
  16   6   6        3.26        7.68     60.08 o
  17   6   6       17.09      108.15     46.13 o
 -13   7   6       13.15       45.24     55.39 o
 -12   7   6       22.92      -90.57     90.57 o
 -11   7   6       14.67        0.66     51.28 o
 -10   7   6       77.72      152.58     41.07 o
  -9   7   6        5.75        0.51     52.37 o
  -8   7   6       47.76      -10.25     53.08 o
  -7   7   6        2.67       -1.23     57.61 o
  -6   7   6     1455.79     1534.73     72.87 o
  -5   7   6     3691.79     3100.55     57.30 o
  -4   7   6      239.36      254.45     27.12 o
  -3   7   6      928.23      763.95     32.03 o
  -2   7   6     5406.33     4475.16     55.85 o
  -1   7   6     1017.26      667.40     45.65 o
   0   7   6     5192.79     4737.45     85.23 o
   1   7   6      576.22      618.26     47.34 o
   2   7   6     8419.52     7429.80    112.65 o
   3   7   6    17339.98    15834.84    106.63 o
   4   7   6      609.22      543.38     24.25 o
   5   7   6      958.36     1048.29     31.61 o
   6   7   6     4152.16     4760.00     57.71 o
   7   7   6     1874.48     2468.36     49.08 o
   8   7   6    11552.54    14003.49    243.40 o
   9   7   6      331.55      451.00     37.65 o
  10   7   6       14.24        7.97     48.92 o
  11   7   6     1417.33     1334.03     51.70 o
  12   7   6        1.05      -25.69     75.91 o
  13   7   6      440.88      336.92     44.27 o
  14   7   6        4.87      -65.98     65.98 o
  15   7   6        2.36       91.02     41.42 o
  16   7   6        3.98      -10.72     65.19 o
  17   7   6        3.11       64.27     46.80 o
 -12   8   6        8.17      -45.45     66.26 o
 -11   8   6       55.36       47.45     51.50 o
 -10   8   6        1.83        4.21     45.69 o
  -9   8   6       73.16       29.89     57.62 o
  -8   8   6     1129.87     1192.29     54.10 o
  -7   8   6      295.66      153.13     77.13 o
  -6   8   6      263.66      287.46     41.13 o
  -5   8   6      625.01      742.71     78.54 o
  -4   8   6      110.10      158.42     35.19 o
  -3   8   6     5993.16     4851.18    206.05 o
  -2   8   6     2300.10     2266.22     73.75 o
  -1   8   6     1113.49      842.92     30.98 o
   0   8   6     7820.11     6554.84     81.38 o
   1   8   6     6672.28     6149.53    101.24 o
   2   8   6     1247.53     1055.76     29.99 o
   3   8   6        8.25       49.94     19.34 o
   4   8   6      574.16      505.22     26.49 o
   5   8   6     8982.54     8602.33     73.45 o
   6   8   6      674.94      651.47     32.08 o
   7   8   6      453.95      489.85     35.25 o
   8   8   6     1094.84     1200.48     44.65 o
   9   8   6      233.06      427.22     60.17 o
  10   8   6      936.21     1182.27     47.95 o
  11   8   6      182.63      189.89     72.53 o
  12   8   6      141.18       61.34     47.82 o
  13   8   6      816.09      676.60     51.91 o
  14   8   6       33.41        4.46     58.96 o
  15   8   6       91.63      157.23    146.62 o
  16   8   6       65.86       72.61     56.73 o
 -12   9   6       10.27      -41.26     67.37 o
 -11   9   6       28.94       99.08    148.24 o
 -10   9   6       17.71       17.36     59.22 o
  -9   9   6        2.06      -18.41     55.57 o
  -8   9   6       34.39       63.97     51.83 o
  -7   9   6       32.34       86.80     39.66 o
  -6   9   6      942.92     1005.30     45.65 o
  -5   9   6      181.44       69.28     38.06 o
  -4   9   6       88.26       96.29     28.30 o
  -3   9   6     3976.59     3568.27     59.11 o
  -2   9   6     1717.04     1513.87     40.10 o
  -1   9   6     5528.89     4371.13     58.69 o
   0   9   6      110.97      -40.55     41.87 o
   1   9   6     1651.51     1515.68     95.63 o
   2   9   6    15121.09    11748.47    203.08 o
   3   9   6     5723.12     5025.20     70.78 o
   4   9   6     1209.20      986.46     32.64 o
   5   9   6     3421.34     2858.80     49.04 o
   6   9   6     2340.21     2115.54     46.17 o
   7   9   6     4157.73     4041.07     75.57 o
   8   9   6     1829.51     1856.37     49.84 o
   9   9   6      217.74      239.15     35.57 o
  10   9   6     1176.58     1367.24     52.38 o
  11   9   6      466.65      549.91     46.06 o
  12   9   6       84.47       64.64     72.94 o
  13   9   6        0.01      -27.09     58.79 o
  14   9   6        0.34       20.48     41.84 o
  15   9   6       10.02      -59.00     70.37 o
  16   9   6        8.03       82.57     45.06 o
 -12  10   6        0.11       -6.64     70.61 o
 -11  10   6       12.57      -24.79     63.82 o
 -10  10   6       32.74       11.59     60.64 o
  -9  10   6       22.95       10.43     57.21 o
  -8  10   6      392.02      544.41     92.32 o
  -7  10   6        1.93       24.36     41.08 o
  -6  10   6       60.88       57.20     37.95 o
  -5  10   6      631.36      655.76     43.60 o
  -4  10   6        4.95       77.64     61.46 o
  -3  10   6     1406.14     1154.97     41.50 o
  -2  10   6      481.38      499.65     61.32 o
  -1  10   6     1087.51      891.29     35.54 o
   0  10   6     5476.55     4642.17     85.30 o
   1  10   6       77.72      163.65     26.68 o
   2  10   6      552.34      407.84     28.13 o
   3  10   6      632.66      592.19     42.62 o
   4  10   6     3150.97     2367.66     46.27 o
   5  10   6     3606.00     3059.57     61.86 o
   6  10   6      142.83      112.37     28.19 o
   7  10   6     4382.01     3489.83     87.46 o
   8  10   6     1348.01     1250.00     79.08 o
   9  10   6      689.28      777.81     63.48 o
  10  10   6       38.93       49.08     42.45 o
  11  10   6      169.87      156.14     71.59 o
  12  10   6      493.52      566.03     49.38 o
  13  10   6      263.93      294.61     67.67 o
  14  10   6      147.78      -50.70     65.92 o
  15  10   6       15.28        7.84     61.82 o
  16  10   6       25.29      -55.20     67.65 o
 -11  11   6       11.36      -54.55     67.75 o
 -10  11   6       10.23      -20.73     61.55 o
  -9  11   6       31.96       52.94     50.16 o
  -8  11   6       51.48        2.29     61.67 o
  -7  11   6       21.66      -43.60     66.66 o
  -6  11   6      301.89      394.50     41.71 o
  -5  11   6        0.06       -9.61     45.22 o
  -4  11   6      374.59      432.09     37.42 o
  -3  11   6     3571.96     3668.84     66.57 o
  -2  11   6       11.96       17.90     38.44 o
  -1  11   6      284.42      239.37     28.83 o
   0  11   6      465.70      382.18     34.85 o
   1  11   6      387.45      236.42     40.45 o
   2  11   6    11909.73     9664.67     89.14 o
   3  11   6      184.06      207.58     35.86 o
   4  11   6       10.86      -26.92     33.57 o
   5  11   6     4404.06     3495.88     84.28 o
   6  11   6      127.55      110.80     28.89 o
   7  11   6     3417.82     2775.60     62.88 o
   8  11   6      115.64      116.34     35.59 o
   9  11   6       34.18       49.02     47.82 o
  10  11   6      934.28      747.29     45.95 o
  11  11   6        9.86      -56.21     56.21 o
  12  11   6       52.04       84.09     53.13 o
  13  11   6       51.10      102.73     99.48 o
  14  11   6       12.54       59.94     48.57 o
  15  11   6       28.86        0.87     62.59 o
  16  11   6        0.56       -7.40     61.37 o
 -11  12   6        2.94       32.17     53.57 o
 -10  12   6        8.19      -24.34     63.70 o
  -9  12   6       53.01      185.44     91.71 o
  -8  12   6      103.63       52.53     61.78 o
  -7  12   6       10.48       42.60     60.44 o
  -6  12   6      160.24      264.03     40.32 o
  -5  12   6      280.47      302.60     39.70 o
  -4  12   6      116.60      168.47     45.86 o
  -3  12   6      104.40       55.39     30.90 o
  -2  12   6       82.21      100.63     70.78 o
  -1  12   6     2405.38     2058.25     66.39 o
   0  12   6     1819.40     1551.99     47.21 o
   1  12   6       52.19       49.74     40.86 o
   2  12   6     1580.87     1184.16     98.20 o
   3  12   6        3.09       52.68     30.75 o
   4  12   6     2553.55     2023.67     49.69 o
   5  12   6       53.99      -38.17     58.15 o
   6  12   6      277.12      183.57     32.69 o
   7  12   6     4804.67     3605.16    142.84 o
   8  12   6      131.71      128.90     34.00 o
   9  12   6      571.55      470.14     41.25 o
  10  12   6      126.11      103.85     38.05 o
  11  12   6        2.12      -19.89     55.63 o
  12  12   6      888.97      698.78     53.20 o
  13  12   6        5.62       92.39     73.28 o
  14  12   6       24.38       64.30     51.21 o
  15  12   6       86.31      129.26     52.88 o
 -10  13   6        0.46      -57.47     65.42 o
  -9  13   6       48.16       28.88     53.67 o
  -8  13   6       21.80       47.75     59.40 o
  -7  13   6       83.99      187.79     91.17 o
  -6  13   6        5.28       50.41     36.42 o
  -5  13   6       24.58       -1.94     54.05 o
  -4  13   6      889.64      979.38     50.70 o
  -3  13   6     1239.19     1230.28     51.66 o
  -2  13   6      176.75      188.85     34.72 o
  -1  13   6      117.98      187.69     33.57 o
   0  13   6     1238.23     1063.31     45.51 o
   1  13   6     1952.33     1689.91    141.82 o
   2  13   6     1959.19     1742.95     49.55 o
   3  13   6        0.47      -16.65     32.96 o
   4  13   6      562.96      498.81     34.05 o
   5  13   6     1785.44     1550.10     50.04 o
   6  13   6      253.92      149.31     36.81 o
   7  13   6      285.57      349.86     36.82 o
   8  13   6       31.98       13.27     40.11 o
   9  13   6      889.19      605.80     94.28 o
  10  13   6      388.09      361.14     55.31 o
  11  13   6       13.69      -25.10     56.24 o
  12  13   6       39.85       46.70     48.27 o
  13  13   6        0.76        1.48     58.90 o
  14  13   6       36.80       59.90     53.40 o
  15  13   6        1.89      -30.58     63.98 o
  -9  14   6       21.59       19.99     64.15 o
  -8  14   6       32.34       14.17     61.25 o
  -7  14   6        1.40       20.95     90.57 o
  -6  14   6       72.10      124.84     41.31 o
  -5  14   6       19.40       -8.23     53.81 o
  -4  14   6        9.79       27.31     49.38 o
  -3  14   6       20.26       46.85     47.21 o
  -2  14   6      286.39      347.82     39.11 o
  -1  14   6      454.15      439.67     40.01 o
   0  14   6       15.93      -15.53     53.42 o
   1  14   6      706.92      710.95     40.31 o
   2  14   6     1634.93     1460.20     49.60 o
   3  14   6      787.47      559.55     38.73 o
   4  14   6      221.84      135.91     39.91 o
   5  14   6      392.00      334.59     37.14 o
   6  14   6      795.25      551.14     82.12 o
   7  14   6     1545.26     1381.11     71.45 o
   8  14   6      183.28       84.92     45.92 o
   9  14   6       14.95       17.41     52.38 o
  10  14   6      420.86      340.11     45.22 o
  11  14   6      107.32      131.19     47.64 o
  12  14   6      246.80      168.20     48.17 o
  13  14   6       77.01       25.90     54.15 o
  14  14   6        2.36      -37.38    115.82 o
  15  14   6       54.12       34.56     75.59 o
  -9  15   6       35.83      -71.33     71.33 o
  -8  15   6        8.39      -26.64     65.37 o
  -7  15   6       52.97       67.75     44.84 o
  -6  15   6       26.17      -39.33     60.48 o
  -5  15   6       15.37      -58.85     58.85 o
  -4  15   6      461.90      618.74     49.18 o
  -3  15   6       68.86       23.76     57.35 o
  -2  15   6        3.33        9.67     51.37 o
  -1  15   6      561.36      736.75     46.46 o
   0  15   6      240.82      352.54     97.12 o
   1  15   6      907.47      962.90     47.12 o
   2  15   6      184.22      138.11     36.48 o
   3  15   6        6.90       21.06     36.74 o
   4  15   6     1224.67     1107.38     74.36 o
   5  15   6      109.02       83.35     36.44 o
   6  15   6       62.78       20.74     36.34 o
   7  15   6       89.65       34.39     44.66 o
   8  15   6       16.10       -9.44     54.97 o
   9  15   6      440.88      381.15     51.33 o
  10  15   6       15.02       66.64     46.06 o
  11  15   6       54.24        8.06     60.47 o
  12  15   6       54.97        7.49     66.25 o
  13  15   6       20.01      -66.58     66.58 o
  14  15   6       32.69      -61.34     78.68 o
  -8  16   6        0.68      -33.03     65.36 o
  -7  16   6       65.38      124.46     78.54 o
  -6  16   6        3.02       -3.88     62.60 o
  -5  16   6       26.07      103.24     88.88 o
  -4  16   6       70.20       58.74     49.14 o
  -3  16   6        2.84      -58.42     58.42 o
  -2  16   6      227.57      273.67     64.29 o
  -1  16   6        3.20      -19.74     42.90 o
   0  16   6        8.62      -49.06     50.17 o
   1  16   6     1115.43     1414.87     55.78 o
   2  16   6       81.81      139.13     37.57 o
   3  16   6      372.78      309.62     60.65 o
   4  16   6       97.29       69.69     43.23 o
   5  16   6       34.37       70.40     36.53 o
   6  16   6     1139.19     1129.89     53.65 o
   7  16   6      129.05       89.75     41.98 o
   8  16   6       74.62       29.07     58.83 o
   9  16   6      118.28       45.75    103.60 o
  10  16   6      184.62      162.29     46.23 o
  11  16   6      258.44      172.45     84.96 o
  12  16   6        0.84        2.01     52.07 o
  13  16   6       20.85      124.35     62.54 o
  -7  17   6        2.72       48.19     65.43 o
  -6  17   6       63.58      189.04     83.61 o
  -5  17   6       45.22       45.32     65.26 o
  -4  17   6       95.90      191.28     45.61 o
  -3  17   6        0.52      -61.85     61.85 o
  -2  17   6       13.62       24.35     58.74 o
  -1  17   6      326.37      473.65     48.32 o
   0  17   6        8.97       55.23     39.50 o
   1  17   6       22.71       31.28     44.16 o
   2  17   6       26.92       70.24     89.01 o
   3  17   6      200.83      184.16     68.68 o
   4  17   6      403.43      454.25     80.16 o
   5  17   6        0.65      -15.43     54.08 o
   6  17   6       77.21      134.11     39.45 o
   7  17   6       79.38      142.38     41.42 o
   8  17   6      104.42      152.00     76.92 o
   9  17   6        3.01        4.84     56.97 o
  10  17   6        4.29        1.70     65.91 o
  11  17   6       43.06       56.06     67.60 o
  12  17   6       18.14       54.59     54.09 o
  13  17   6       26.83       95.96     48.26 o
  -6  18   6       10.24       46.17     69.22 o
  -5  18   6        9.24     -122.40    122.64 o
  -4  18   6       50.41       92.44     53.29 o
  -3  18   6       21.39       14.70     60.82 o
  -2  18   6       15.99       53.31     77.87 o
  -1  18   6       15.50        3.30     58.65 o
   0  18   6      131.84       85.56     51.93 o
   1  18   6      583.54      797.82    156.35 o
   2  18   6        4.85      -12.91     93.33 o
   3  18   6        0.85       10.29     52.31 o
   4  18   6      226.43      292.59     46.27 o
   5  18   6       41.50       67.01    100.90 o
   6  18   6      492.28      427.68     51.32 o
   7  18   6      103.99      -59.57     66.76 o
   8  18   6        0.43      111.44    116.23 o
   9  18   6      271.09      320.97    144.59 o
  10  18   6       13.32      -64.09     64.09 o
  11  18   6       49.71        7.32     93.60 o
  12  18   6        6.53       54.75     66.12 o
  -5  19   6        9.44        3.73     67.32 o
  -4  19   6       20.25      -20.91     56.15 o
  -3  19   6        0.06      -15.67     64.56 o
  -2  19   6       31.66      118.56     52.54 o
  -1  19   6       34.94       83.34     50.83 o
   0  19   6        4.76      -59.40     59.40 o
   1  19   6        0.34       55.04     48.22 o
   2  19   6        0.01       46.87     58.35 o
   3  19   6      135.13      257.03     63.48 o
   4  19   6       24.46      101.02     41.64 o
   5  19   6        8.08       35.75    104.14 o
   6  19   6       62.84       62.62     52.52 o
   7  19   6        9.71       41.92     63.94 o
   8  19   6       14.82      -26.05     52.24 o
   9  19   6        5.88       52.69     61.85 o
  10  19   6        1.94      -92.28    102.18 o
  11  19   6       66.31       16.45     77.40 o
  -3  20   6       20.13      -29.82     70.64 o
  -2  20   6        4.25       35.13     54.57 o
  -1  20   6        3.84      -98.64    120.21 o
   0  20   6       91.34      210.43    106.50 o
   1  20   6       48.13      -63.40     66.35 o
   2  20   6       15.98      -66.78     66.78 o
   3  20   6       52.57       45.30     46.80 o
   4  20   6       54.94       10.10     68.95 o
   5  20   6      105.78      173.55     59.77 o
   6  20   6       45.70       34.83     69.90 o
   7  20   6        1.80       81.66     50.64 o
   8  20   6       28.22      -21.46     70.57 o
   9  20   6       39.09       24.82     67.29 o
  -1  21   6        0.03       47.73     54.71 o
   0  21   6        1.54      -19.92     66.99 o
   1  21   6        3.33      -26.44     53.97 o
   2  21   6       18.45      -47.86     67.33 o
   3  21   6       24.19       18.16     65.74 o
   4  21   6        0.52      -66.93     66.93 o
   5  21   6       30.62       74.91     53.79 o
   6  21   6       27.89       17.74     54.78 o
   7  21   6       27.15       -8.53     68.75 o
  -3 -18   7        2.98       75.23     87.66 o
  -2 -18   7        4.81       85.77     94.41 o
  -1 -18   7       23.04       28.36    102.92 o
   0 -18   7        2.38      -98.33     98.33 o
   1 -18   7       17.98       85.37     95.09 o
   2 -18   7        8.02      -34.44    101.44 o
  -5 -17   7        0.09       45.38     68.75 o
  -4 -17   7       19.25     -102.65    102.65 o
  -3 -17   7       55.93      -81.31    103.33 o
  -2 -17   7       90.58       69.43     96.31 o
  -1 -17   7       19.64       10.54     91.17 o
   0 -17   7       25.56      119.00     63.62 o
   1 -17   7       98.88       10.67    101.84 o
   2 -17   7        0.74      -53.62     95.90 o
   3 -17   7       46.38       76.32     93.74 o
   4 -17   7       14.35       27.82     96.31 o
   5 -17   7        5.79     -103.06    103.06 o
  -7 -16   7       21.79      -51.60     99.68 o
  -6 -16   7        1.98       49.57     91.17 o
  -5 -16   7      150.00      216.11     67.81 o
  -4 -16   7       25.54       62.27     95.90 o
  -3 -16   7        0.77      -40.52     90.09 o
  -2 -16   7       25.15      -44.84     96.58 o
  -1 -16   7        8.27      -95.50     95.50 o
   0 -16   7       38.95      -19.72     93.60 o
   1 -16   7       10.56       -2.43     63.35 o
   2 -16   7        2.89      -74.83     91.85 o
   3 -16   7      108.58       81.18     90.23 o
   4 -16   7        2.76       93.47     64.56 o
   5 -16   7       10.29       64.16     89.69 o
   6 -16   7        3.58      -44.17     94.41 o
   7 -16   7        9.22       63.08     97.25 o
  -8 -15   7       35.50      -39.58    103.60 o
  -7 -15   7       38.26      110.89     63.48 o
  -6 -15   7       10.88      -51.87    102.79 o
  -5 -15   7       82.45      127.64     65.64 o
  -4 -15   7       27.73       21.88     64.43 o
  -3 -15   7      292.61      186.94     69.43 o
  -2 -15   7       26.78      -37.14     87.26 o
  -1 -15   7       48.04      -45.92     88.20 o
   0 -15   7      363.68      322.55     69.83 o
   1 -15   7      153.42      211.12     64.97 o
   2 -15   7      135.13      257.45     61.05 o
   3 -15   7        2.52       25.93     60.38 o
   4 -15   7       19.13       38.63     88.88 o
   5 -15   7      152.19      204.36     67.67 o
   6 -15   7      107.93      255.69     67.94 o
   7 -15   7        1.30      129.13     63.21 o
   8 -15   7        7.01      -73.07    105.63 o
  -9 -14   7       19.17       47.95     65.91 o
  -8 -14   7        9.44      -10.67     95.36 o
  -7 -14   7       27.75       25.53     91.85 o
  -6 -14   7        1.28       58.62     92.79 o
  -5 -14   7      397.45      340.51     72.40 o
  -4 -14   7       14.01      -31.74     86.72 o
  -3 -14   7       41.82      -52.95     61.86 o
  -2 -14   7      256.06       90.77     97.39 o
  -1 -14   7        4.86      -29.85     82.26 o
   0 -14   7       24.02       76.45     81.18 o
   1 -14   7        1.34       53.22     53.76 o
   2 -14   7      241.51      219.49     63.62 o
   3 -14   7      115.65      118.32     62.81 o
   4 -14   7       14.86      103.46     54.43 o
   5 -14   7       47.47      -64.97     84.82 o
   6 -14   7       27.50      -67.54     87.39 o
   7 -14   7      192.23      213.95     70.10 o
   8 -14   7       16.82       15.80     89.15 o
   9 -14   7        8.09      -44.44     92.93 o
 -10 -13   7       17.46      -45.52     72.26 o
  -9 -13   7       37.03       48.36     97.25 o
  -8 -13   7      147.74       81.31    103.19 o
  -7 -13   7       30.80       14.45     87.26 o
  -6 -13   7        3.60       64.43     87.53 o
  -5 -13   7      911.27      931.45     82.80 o
  -4 -13   7       80.10       21.21     89.82 o
  -3 -13   7      441.77      380.50     69.02 o
  -2 -13   7       87.49      176.81     57.14 o
  -1 -13   7       91.83      -75.23     86.58 o
   0 -13   7     1211.92     1281.69     81.85 o
   1 -13   7        5.46       23.64     77.80 o
   2 -13   7       96.56      133.45     54.30 o
   3 -13   7      117.66      170.60     56.32 o
   4 -13   7        1.06       31.34     55.65 o
   5 -13   7      276.21      321.74     66.46 o
   6 -13   7       35.55       71.99     58.62 o
   7 -13   7        7.62       75.37     59.97 o
   8 -13   7       15.81      -64.43     94.55 o
   9 -13   7        0.62      122.78     64.56 o
  10 -13   7        0.50       55.38     94.55 o
 -10 -12   7       93.41       70.78    109.41 o
  -9 -12   7        8.29      -30.80     93.06 o
  -8 -12   7       20.11      -94.14     94.14 o
  -7 -12   7       26.42      -31.88     89.28 o
  -6 -12   7      102.24      116.84     57.81 o
  -5 -12   7       17.11        8.24     84.28 o
  -4 -12   7        7.65       51.46     80.10 o
  -3 -12   7      822.77      807.86     74.69 o
  -2 -12   7       89.41      186.53     57.54 o
  -1 -12   7      165.65      219.90     57.27 o
   0 -12   7      214.50       43.63     88.20 o
   1 -12   7      146.23        7.29     80.91 o
   2 -12   7      951.95     1036.27     72.80 o
   3 -12   7       12.59       11.21     77.26 o
   4 -12   7        5.40      -85.77     85.77 o
   5 -12   7      481.93      493.28     68.08 o
   6 -12   7        1.66        8.37     79.69 o
   7 -12   7      198.90      250.69     59.30 o
   8 -12   7        0.67       78.88     60.92 o
   9 -12   7        0.03      -98.74     98.74 o
  10 -12   7       54.26      151.42     63.89 o
  11 -12   7        3.29       -5.54     96.98 o
 -11 -11   7       33.51       89.28    106.44 o
 -10 -11   7       68.18      -26.07    107.11 o
  -9 -11   7      276.96      271.22     72.13 o
  -8 -11   7      120.58      236.10     66.46 o
  -7 -11   7      181.81       73.34     91.44 o
  -6 -11   7      257.94      218.14     63.89 o
  -5 -11   7      648.16      696.97     73.48 o
  -4 -11   7      367.30      395.89     61.46 o
  -3 -11   7      105.78      172.76     56.59 o
  -2 -11   7      630.48      625.79     70.37 o
  -1 -11   7     1188.03     1179.17     73.21 o
   0 -11   7     1531.06     1546.57     78.48 o
   1 -11   7       54.45      -43.63     73.07 o
   2 -11   7       27.30        3.38     74.96 o
   3 -11   7      232.43      239.35     55.51 o
   4 -11   7      196.94       71.59     84.69 o
   5 -11   7      333.75      362.67     58.49 o
   6 -11   7        4.83       99.41     49.03 o
   7 -11   7      156.77      184.78     61.73 o
   8 -11   7       58.20      123.86     58.49 o
   9 -11   7       14.59       41.60     84.28 o
  10 -11   7        1.09      -73.88     95.36 o
  11 -11   7        0.17      -26.34     97.39 o
  12 -11   7       14.69      -84.42     96.98 o
 -12 -10   7        0.34      -92.25    106.03 o
 -11 -10   7       90.89      -37.55    108.33 o
 -10 -10   7       17.27     -100.49    100.49 o
  -9 -10   7        7.13       46.73     89.82 o
  -8 -10   7      161.79      205.04     65.64 o
  -7 -10   7        8.28      -40.93     86.31 o
  -6 -10   7      120.33      -11.48     84.01 o
  -5 -10   7       40.78      113.60     55.11 o
  -4 -10   7      752.49      760.18     66.46 o
  -3 -10   7     1253.84     1338.42     75.64 o
  -2 -10   7        6.80      -57.27     70.10 o
  -1 -10   7      836.27      803.13     63.89 o
   0 -10   7      941.94      982.24     67.54 o
   1 -10   7     1579.70     1440.54     73.75 o
   2 -10   7     1304.33     1264.67     69.29 o
   3 -10   7      219.10      212.74     52.41 o
   4 -10   7      761.10      800.57     65.10 o
   5 -10   7     1117.25     1153.24     70.91 o
   6 -10   7      319.59      127.64     58.89 o
   7 -10   7       69.94       95.09     54.84 o
   8 -10   7      128.09      192.07     59.84 o
   9 -10   7      181.10       21.61     92.66 o
  10 -10   7      191.05      258.53     64.16 o
  11 -10   7       15.04       44.57     83.61 o
  12 -10   7        0.14      -96.85     96.85 o
  13 -10   7       19.37       22.83     96.44 o
 -12  -9   7        4.88      -11.08     74.56 o
 -11  -9   7      183.12      277.98     69.70 o
 -10  -9   7        0.03       76.45     83.34 o
  -9  -9   7      481.69      661.58     73.34 o
  -8  -9   7       49.27       39.31     64.02 o
  -7  -9   7        0.51      -53.89     82.66 o
  -6  -9   7     2489.05     2323.23     98.47 o
  -5  -9   7      171.92      254.20     56.73 o
  -4  -9   7      528.79      589.99     61.19 o
  -3  -9   7      587.85      590.13     58.76 o
  -2  -9   7        3.17      -64.70     69.97 o
  -1  -9   7     3866.73     3781.32     97.12 o
   0  -9   7     1054.54      997.91     63.62 o
   1  -9   7       56.61      121.16     42.55 o
   2  -9   7     1114.49     1211.73     61.59 o
   3  -9   7      334.29      379.69     52.54 o
   4  -9   7     1405.33     1348.28     69.56 o
   5  -9   7        0.09      -65.24     65.24 o
   6  -9   7      171.00      203.82     52.68 o
   7  -9   7      567.70      633.48     62.27 o
   8  -9   7       44.67       60.65     77.40 o
   9  -9   7       42.55       32.42     57.54 o
  10  -9   7        4.71       47.95     84.69 o
  11  -9   7       29.10      -28.09     86.85 o
  12  -9   7       14.92       35.39     82.26 o
  13  -9   7        2.29        5.40     66.86 o
 -12  -8   7        8.31       29.58     69.16 o
 -11  -8   7       28.95       42.28     65.91 o
 -10  -8   7       16.76      -91.85     91.85 o
  -9  -8   7      215.13      230.16     67.40 o
  -8  -8   7       47.49      -11.89     84.01 o
  -7  -8   7       32.70      -29.31     81.58 o
  -6  -8   7       32.07       49.44     52.27 o
  -5  -8   7       12.59       28.64     65.64 o
  -4  -8   7     3586.99     3610.19     99.82 o
  -3  -8   7      305.88      420.88     53.49 o
  -2  -8   7        4.61       21.75     58.22 o
  -1  -8   7     4771.74     4535.56    100.36 o
   0  -8   7     1269.48     1386.51     63.89 o
   1  -8   7     2575.55     2328.90     75.64 o
   2  -8   7       28.35       15.67     60.11 o
   3  -8   7        0.22        5.40     62.40 o
   4  -8   7     5457.60     5622.08    111.57 o
   5  -8   7      848.80      798.00     61.86 o
   6  -8   7      549.98      586.48     57.14 o
   7  -8   7      130.72       29.85     74.56 o
   8  -8   7      253.98      264.60     58.49 o
   9  -8   7      965.76      840.82     74.15 o
  10  -8   7      129.65      199.91     59.84 o
  11  -8   7       10.14       22.29     86.45 o
  12  -8   7       33.75       24.04     86.58 o
  13  -8   7       17.18      -57.27     89.42 o
  14  -8   7        3.75       75.91     71.72 o
 -13  -7   7       26.18      124.81     72.67 o
 -12  -7   7       10.80      -10.54     96.58 o
 -11  -7   7      302.53      227.19     74.83 o
 -10  -7   7      145.52      245.02     65.10 o
  -9  -7   7      167.40      102.65     62.00 o
  -8  -7   7      296.44      300.94     65.24 o
  -7  -7   7      532.89      498.01     65.37 o
  -6  -7   7     3909.01     4062.00    108.73 o
  -5  -7   7       63.13      -75.37     75.37 o
  -4  -7   7        2.41       -2.84     45.92 o
  -3  -7   7     3196.02     3356.93     87.26 o
  -2  -7   7     1045.19      985.08     56.46 o
  -1  -7   7     4199.22     4191.40     90.23 o
   0  -7   7       69.47       97.39     40.12 o
   1  -7   7     4698.78     4656.45     91.85 o
   2  -7   7     5496.39     5916.67    101.57 o
   3  -7   7      454.49      422.91     47.41 o
   4  -7   7       17.39       51.33     59.97 o
   5  -7   7        0.70       -8.10     59.16 o
   6  -7   7     2441.12     2562.17     79.29 o
   7  -7   7      502.30      417.24     55.51 o
   8  -7   7        0.06       33.36     67.13 o
   9  -7   7      722.61      772.74     66.59 o
  10  -7   7        1.46      -35.12     74.42 o
  11  -7   7      111.21       25.39     82.93 o
  12  -7   7        0.09       39.04     57.68 o
  13  -7   7        1.15        0.00     89.69 o
  14  -7   7       42.11       37.82     92.79 o
 -13  -6   7       12.32      -16.61     96.71 o
 -12  -6   7       31.11       56.32     90.23 o
 -11  -6   7        5.38      -14.05     59.57 o
 -10  -6   7      184.98      -51.87    103.19 o
  -9  -6   7      311.14      362.94     67.00 o
  -8  -6   7       20.67      -81.99     81.99 o
  -7  -6   7       78.83      137.23     52.54 o
  -6  -6   7      400.45      485.04     58.22 o
  -5  -6   7      965.43      948.47     61.19 o
  -4  -6   7     4936.36     5134.60    104.28 o
  -3  -6   7      214.47      195.04     42.68 o
  -2  -6   7     2386.44     2277.98     70.37 o
  -1  -6   7    11158.81    11433.39    131.29 o
   0  -6   7     1217.80     1149.05     54.30 o
   1  -6   7     2585.76     2665.77     69.97 o
   2  -6   7      743.60      803.94     48.22 o
   3  -6   7     3137.70     3234.69     77.26 o
   4  -6   7    10193.83    10608.91    131.29 o
   5  -6   7        1.23      -59.57     59.57 o
   6  -6   7       54.99       34.85     65.64 o
   7  -6   7     2357.22     2407.51     80.23 o
   8  -6   7      597.57      585.26     56.87 o
   9  -6   7      341.42      238.13     58.22 o
  10  -6   7        4.78       40.79     74.69 o
  11  -6   7        8.93       48.36     78.48 o
  12  -6   7       93.83      186.80     60.24 o
  13  -6   7        0.41        9.59     85.64 o
  14  -6   7        6.68       20.80     89.82 o
  15  -6   7        0.59      132.64     63.35 o
 -13  -5   7       11.12      -70.91     99.82 o
 -12  -5   7      142.46      248.13     69.56 o
 -11  -5   7       44.77      -32.15     91.31 o
 -10  -5   7      271.66      347.13     64.83 o
  -9  -5   7      201.58      288.65     64.43 o
  -8  -5   7       23.94      -81.85     81.85 o
  -7  -5   7     2039.07     2220.84     85.50 o
  -6  -5   7      992.34      846.36     66.59 o
  -5  -5   7        3.06      -13.51     63.48 o
  -4  -5   7     2953.15     3007.63     79.42 o
  -3  -5   7      645.40      743.57     52.00 o
  -2  -5   7     4084.69     4427.23     86.45 o
  -1  -5   7      381.91      420.88     43.90 o
   0  -5   7      468.14      478.29     41.47 o
   1  -5   7    15137.85    15747.43    153.85 o
   2  -5   7     2408.52     2648.34     65.10 o
   3  -5   7       81.36       95.77     36.47 o
   4  -5   7     1538.59     1850.88     62.67 o
   5  -5   7     1082.91     1131.36     56.32 o
   6  -5   7     3024.09     2969.54     81.18 o
   7  -5   7      703.79      652.94     55.51 o
   8  -5   7      100.41       44.17     69.43 o
   9  -5   7     1067.58      986.97     69.56 o
  10  -5   7       13.48       42.28     77.13 o
  11  -5   7       87.35       46.19     84.42 o
  12  -5   7      104.55       42.14     82.26 o
  13  -5   7       14.47       36.74     89.01 o
  14  -5   7       80.50      245.83     64.83 o
  15  -5   7        2.23      -27.28     91.85 o
 -13  -4   7        2.42        0.00     94.01 o
 -12  -4   7        0.01       69.02     90.63 o
 -11  -4   7        4.52        9.05     89.96 o
 -10  -4   7      275.54      324.98     68.08 o
  -9  -4   7      478.05      489.36     65.64 o
  -8  -4   7      196.91      119.54     58.35 o
  -7  -4   7      983.65     1028.57     68.21 o
  -6  -4   7     1070.90     1131.36     62.00 o
  -5  -4   7     4510.75     4933.21     98.06 o
  -4  -4   7     1217.12     1320.19     57.95 o
  -3  -4   7        0.20      -54.03     54.03 o
  -2  -4   7    17227.61    18298.93    188.15 o
  -1  -4   7    10824.29    11944.90    119.94 o
   0  -4   7     5774.54     6576.09     89.69 o
   1  -4   7     3413.63     3567.91     68.21 o
   2  -4   7     1377.54     1597.49     50.11 o
   3  -4   7    13163.46    14343.91    141.96 o
   4  -4   7     8660.31     9121.64    111.03 o
   5  -4   7      363.13      441.95     43.63 o
   6  -4   7     1756.64     1944.22     65.51 o
   7  -4   7      822.52      841.36     56.73 o
   8  -4   7      664.20      626.33     55.78 o
   9  -4   7      315.78      347.00     54.57 o
  10  -4   7       15.49        0.00     73.61 o
  11  -4   7      220.64       66.46     86.72 o
  12  -4   7      127.63      206.52     60.38 o
  13  -4   7       18.85      -89.01     89.01 o
  14  -4   7        0.95      -92.25     92.25 o
  15  -4   7        0.04       63.62     63.21 o
 -13  -3   7        4.73       43.09     99.68 o
 -12  -3   7      283.04      194.37     76.99 o
 -11  -3   7       30.90      -40.39     93.60 o
 -10  -3   7        5.70       65.37     76.72 o
  -9  -3   7      165.40      254.61     60.24 o
  -8  -3   7       11.59      -40.52     74.29 o
  -7  -3   7      873.46      919.70     62.27 o
  -6  -3   7        1.21      -24.85     60.11 o
  -5  -3   7      482.34      530.02     51.19 o
  -4  -3   7     6263.14     7061.80    105.90 o
  -3  -3   7        3.87      -30.80     50.38 o
  -2  -3   7     1614.61     1928.68     57.27 o
  -1  -3   7      996.48     1082.33     45.52 o
   0  -3   7    12471.17    14054.58    147.50 o
   1  -3   7     5869.58     6309.32     81.31 o
   2  -3   7     2135.74     2959.55     59.30 o
   3  -3   7     7570.91     8747.90     98.06 o
   4  -3   7     3310.89     3612.62     70.37 o
   5  -3   7     5669.42     6448.58     93.20 o
   6  -3   7     1435.21     1380.29     58.35 o
   7  -3   7      599.62      676.84     50.52 o
   8  -3   7     3392.34     3492.81     87.93 o
   9  -3   7     1635.00     1655.43     70.91 o
  10  -3   7      559.76      442.49     62.00 o
  11  -3   7        6.99      -35.52     76.45 o
  12  -3   7      283.79      234.35     61.46 o
  13  -3   7      134.07      122.37     63.62 o
  14  -3   7       78.21      160.06     62.13 o
  15  -3   7        6.00       36.06     91.17 o
  16  -3   7        0.06       16.88     95.90 o
 -14  -2   7        0.07      -34.98     97.79 o
 -13  -2   7        1.64       32.01     93.33 o
 -12  -2   7       47.68      109.68     66.86 o
 -11  -2   7       62.59      -71.05     90.63 o
 -10  -2   7      365.38      363.21     63.89 o
  -9  -2   7       47.70       -7.29     80.50 o
  -8  -2   7      349.57      526.37     60.38 o
  -7  -2   7     4191.09     4518.41    107.52 o
  -6  -2   7       11.61       -8.10     64.83 o
  -5  -2   7     1800.08     2315.80     71.45 o
  -4  -2   7      957.10     1110.83     55.11 o
  -3  -2   7     2856.69     3031.27     68.62 o
  -2  -2   7    26755.42    29139.22    249.21 o
  -1  -2   7     3145.20     4028.77     68.21 o
   0  -2   7      541.21      666.17     36.60 o
   1  -2   7     6092.44     6910.12     81.18 o
   2  -2   7      308.86      433.44     33.50 o
   3  -2   7    18830.22    22097.95    203.82 o
   4  -2   7     1014.87     1454.58     46.73 o
   5  -2   7      136.43      199.10     37.14 o
   6  -2   7     6448.00     7554.00    103.46 o
   7  -2   7      927.44     1173.91     56.32 o
   8  -2   7     1083.99     1051.13     60.78 o
   9  -2   7       21.89        5.67     63.89 o
  10  -2   7       94.22        0.00     75.23 o
  11  -2   7      258.12      268.66     57.68 o
  12  -2   7       32.73       15.26     83.74 o
  13  -2   7       63.32        8.37     85.37 o
  14  -2   7       79.73       32.42     92.39 o
  15  -2   7       24.88      -45.79     91.85 o
  16  -2   7        2.44       72.26     66.46 o
 -14  -1   7        8.93       72.53     64.83 o
 -13  -1   7       43.73       74.42    101.98 o
 -12  -1   7      141.93      138.18     69.43 o
 -11  -1   7        5.54      -79.42     84.42 o
 -10  -1   7       28.28       64.02     59.30 o
  -9  -1   7      356.83      324.31     60.51 o
  -8  -1   7      428.08      459.51     59.84 o
  -7  -1   7      389.54      381.17     53.89 o
  -6  -1   7      292.65      311.88     49.17 o
  -5  -1   7     3858.77     4061.60     86.72 o
  -4  -1   7     3983.74     4448.17     85.09 o
  -3  -1   7      116.11      189.64     35.93 o
  -2  -1   7     3087.66     3636.53     66.32 o
  -1  -1   7      160.31      236.65     30.26 o
   0  -1   7    18078.82    19869.27    183.83 o
   1  -1   7     3033.96     4098.07     61.59 o
   2  -1   7       45.17       49.57     24.99 o
   3  -1   7    18121.42    20914.18    189.78 o
   4  -1   7      603.85      703.18     37.96 o
   5  -1   7     6541.40     7635.05     92.12 o
   6  -1   7        7.74       19.59     53.22 o
   7  -1   7       13.80      -15.26     56.87 o
   8  -1   7    10803.35    11853.46    140.88 o
   9  -1   7      191.94      224.62     47.95 o
  10  -1   7      439.55      449.92     55.92 o
  11  -1   7      668.81      721.55     66.18 o
  12  -1   7       79.01       85.64     55.78 o
  13  -1   7      340.03      331.06     64.70 o
  14  -1   7      100.35      -90.09     90.09 o
  15  -1   7        3.74       44.71     61.19 o
  16  -1   7       21.32      -43.63     94.96 o
 -14   0   7        0.00     -104.00    104.00 o
 -13   0   7       24.24      -21.21     92.39 o
 -12   0   7       40.91      -53.35     88.20 o
 -11   0   7      221.28      198.28     67.81 o
 -10   0   7      157.16       47.95     84.69 o
  -9   0   7      123.40      122.64     56.59 o
  -8   0   7     1873.02     2315.26     86.04 o
  -7   0   7     2253.20     2318.10     80.50 o
  -6   0   7      162.48      181.81     46.06 o
  -5   0   7        0.79       23.37     58.08 o
  -4   0   7     5009.39     5443.78     89.55 o
  -3   0   7     7403.04     8341.06     99.14 o
  -2   0   7    27015.76    31611.16    249.48 o
  -1   0   7       41.82       31.88     33.36 o
   0   0   7     6638.60     7794.97     80.37 o
   1   0   7    26564.11    31021.85    216.79 o
   2   0   7     4396.60     5080.85     65.10 o
   3   0   7    12679.92    16372.00    163.71 o
   4   0   7      280.49      291.08     30.39 o
   5   0   7     6677.75     8054.44     92.39 o
   6   0   7     9538.30    11683.41    118.05 o
   7   0   7       21.43       38.90     37.55 o
   8   0   7        1.65       28.36     58.35 o
   9   0   7        8.38      -44.98     60.11 o
  10   0   7     1426.14     1338.96     70.51 o
  11   0   7      156.48      157.49     57.00 o
  12   0   7       21.07       54.57     76.99 o
  13   0   7      238.32       80.50     90.09 o
  14   0   7        0.52       79.96     82.93 o
  15   0   7       20.15       48.90     81.72 o
  16   0   7        0.35       83.07     63.35 o
 -13   1   7       87.24       21.34    101.71 o
 -12   1   7       34.26     -100.09    100.09 o
 -11   1   7        4.83      -30.93     81.58 o
 -10   1   7      297.05      292.16     63.48 o
  -9   1   7      103.40      -25.26     76.05 o
  -8   1   7       88.68      143.18     49.57 o
  -7   1   7       59.94       46.73     65.91 o
  -6   1   7      373.73      453.43     51.33 o
  -5   1   7     6209.86     6640.79    103.19 o
  -4   1   7     1262.34     1374.76     55.92 o
  -3   1   7     5468.07     5902.35     85.23 o
  -2   1   7     3292.43     3163.10     61.05 o
  -1   1   7     4373.66     4825.29     68.35 o
   0   1   7    14950.34    17385.98    165.46 o
   1   1   7       91.32       52.41     23.10 o
   2   1   7    11600.18    15478.37    150.20 o
   3   1   7    21853.24    26912.30    201.80 o
   4   1   7     3448.21     4831.91     67.00 o
   5   1   7      529.86      682.79     37.82 o
   6   1   7     5788.00     7749.86     96.04 o
   7   1   7     5733.75     7213.89     99.82 o
   8   1   7    10519.53    12134.14    135.34 o
   9   1   7      367.26      401.84     50.52 o
  10   1   7      134.16      171.95     50.25 o
  11   1   7      960.21     1077.60     68.62 o
  12   1   7      107.65       75.10     78.21 o
  13   1   7      381.63      400.35     67.00 o
  14   1   7       17.06       -8.78     82.12 o
  15   1   7        8.46      -19.32     82.93 o
  16   1   7      103.26      111.03     68.48 o
  17   1   7        1.81       75.10     99.28 o
 -13   2   7       16.12       37.55    102.11 o
 -12   2   7        5.09      -49.03     88.47 o
 -11   2   7      104.66      149.12     63.35 o
 -10   2   7       12.24      131.15     53.62 o
  -9   2   7        4.05      -43.76     75.23 o
  -8   2   7     2776.35     2889.04     94.41 o
  -7   2   7      425.00      369.56     53.22 o
  -6   2   7     1477.57     1453.91     64.97 o
  -5   2   7     2109.35     2107.52     68.75 o
  -4   2   7      419.58      423.85     40.52 o
  -3   2   7    17437.16    18497.35    177.75 o
  -2   2   7     6130.15     7478.77     87.80 o
  -1   2   7      405.87      489.50     32.15 o
   0   2   7    25838.68    28307.05    208.69 o
   1   2   7    13634.94    16604.33    155.74 o
   2   2   7    10617.64    13068.29    119.94 o
   3   2   7      118.95      152.63     24.58 o
   4   2   7      176.44      232.86     28.36 o
   5   2   7    14915.33    18369.30    160.46 o
   6   2   7      680.64      945.36     45.79 o
   7   2   7        0.91      -26.20     39.04 o
   8   2   7     1014.69     1187.01     57.95 o
   9   2   7      391.88      433.58     50.92 o
  10   2   7      736.80      881.88     59.97 o
  11   2   7        1.16        6.35     70.37 o
  12   2   7      176.65      159.25     58.62 o
  13   2   7      437.26      325.39     66.32 o
  14   2   7       18.79      -77.94     84.15 o
  15   2   7        0.53       -4.73     82.39 o
  16   2   7       31.18       75.91     63.35 o
  17   2   7       27.07       94.41     65.64 o
 -13   3   7       44.08       81.45     96.44 o
 -12   3   7        1.52       81.72     63.21 o
 -11   3   7       36.99       96.85     59.16 o
 -10   3   7      223.37      232.86     60.51 o
  -9   3   7        3.37       18.50     72.80 o
  -8   3   7        0.43       64.97     46.60 o
  -7   3   7       12.29       32.96     43.90 o
  -6   3   7     2814.85     2838.26     82.53 o
  -5   3   7     1092.95     1143.78     54.70 o
  -4   3   7       97.74      112.78     33.90 o
  -3   3   7    10307.38    10003.25    109.54 o
  -2   3   7     4564.16     4949.15     73.61 o
  -1   3   7    14713.28    15877.64    145.34 o
   0   3   7      191.37      227.87     26.61 o
   1   3   7      508.27      673.47     31.61 o
   2   3   7    32162.92    37552.55    232.86 o
   3   3   7    10531.25    13821.45    126.83 o
   4   3   7     6116.31     7710.69     82.80 o
   5   3   7     5165.98     6553.53     81.85 o
   6   3   7     3239.87     4306.48     73.34 o
   7   3   7    10850.13    13094.50    128.45 o
   8   3   7     2019.10     2285.00     70.51 o
   9   3   7      147.65      228.54     46.60 o
  10   3   7     1840.92     2124.67     78.88 o
  11   3   7      779.42      817.05     67.94 o
  12   3   7      260.86      218.14     58.62 o
  13   3   7       23.46      -62.40     85.64 o
  14   3   7        4.91      -87.53     87.53 o
  15   3   7       10.17       80.64     89.82 o
  16   3   7       47.02       49.44     68.08 o
  17   3   7        4.29       31.34     66.86 o
 -13   4   7       67.20      203.82     69.29 o
 -12   4   7       85.71      211.39     68.35 o
 -11   4   7       68.82       -4.59     80.77 o
 -10   4   7       95.34      110.22     59.84 o
  -9   4   7      339.22      291.75     61.86 o
  -8   4   7     1825.64     1630.85     78.48 o
  -7   4   7       93.43       30.53     66.86 o
  -6   4   7       36.96       76.86     41.60 o
  -5   4   7     4263.26     3952.86     87.93 o
  -4   4   7      669.55      714.66     44.44 o
  -3   4   7     9560.07     9726.09    110.76 o
  -2   4   7       12.81       67.81     28.09 o
  -1   4   7     7102.50     7838.06     87.80 o
   0   4   7    23851.71    24464.81    202.20 o
   1   4   7      155.75      125.21     25.80 o
   2   4   7      445.45      593.77     31.61 o
   3   4   7      550.94      929.02     36.20 o
   4   4   7     9285.56    11850.08    124.27 o
   5   4   7     9709.04    11368.69    117.65 o
   6   4   7      323.72      441.28     39.85 o
   7   4   7     4734.27     5679.21     89.96 o
   8   4   7     2752.74     3237.12     77.26 o
   9   4   7      979.41     1187.55     60.78 o
  10   4   7      148.75       70.78     50.79 o
  11   4   7      116.31      151.14     52.27 o
  12   4   7      901.87      968.33     70.24 o
  13   4   7      208.39       83.20     61.32 o
  14   4   7       69.78      -25.66     89.96 o
  15   4   7        4.55       47.00     88.88 o
  16   4   7       66.39       72.13     63.08 o
  17   4   7       23.84      -50.79    101.98 o
 -13   5   7        0.07      -97.52     97.52 o
 -12   5   7        0.60      117.11     60.38 o
 -11   5   7        3.19       32.55     82.12 o
 -10   5   7       13.85       33.77     78.34 o
  -9   5   7        3.04      -61.19     78.07 o
  -8   5   7      217.89      287.43     54.30 o
  -7   5   7       44.59      179.64     45.92 o
  -6   5   7     1480.27     1474.03     65.91 o
  -5   5   7       48.22       30.39     57.14 o
  -4   5   7     2126.93     1814.28     61.59 o
  -3   5   7    12175.23    11110.03    121.02 o
  -2   5   7       96.92      102.11     31.07 o
  -1   5   7     1870.84     1819.68     49.84 o
   0   5   7     6606.47     6494.37     79.15 o
   1   5   7     5516.65     5184.85     69.70 o
   2   5   7    43615.00    45238.92    271.09 o
   3   5   7     2189.90     2941.45     55.65 o
   4   5   7       94.66      159.25     30.26 o
   5   5   7    12113.48    15281.17    153.44 o
   6   5   7      131.23      179.51     38.63 o
   7   5   7     7679.22     9214.44    113.73 o
   8   5   7      178.23      207.74     45.65 o
   9   5   7     1120.28     1225.37     64.16 o
  10   5   7     2844.46     3198.90     91.04 o
  11   5   7      153.27      163.57     53.89 o
  12   5   7       26.98      -79.83     79.83 o
  13   5   7      328.49      221.65     68.08 o
  14   5   7        3.06      -84.96     84.96 o
  15   5   7       65.93       56.59     91.58 o
  16   5   7        0.07      -94.01     94.01 o
  17   5   7       11.13       33.90     92.79 o
 -13   6   7        7.44        5.67     90.36 o
 -12   6   7       15.87      -72.94     94.28 o
 -11   6   7       39.42       71.32     90.63 o
 -10   6   7       96.46      -52.00     89.42 o
  -9   6   7      679.98      876.48     72.53 o
  -8   6   7      163.00      178.70     52.41 o
  -7   6   7      115.14      113.19     48.09 o
  -6   6   7      755.79      816.91     55.65 o
  -5   6   7     1749.02     1523.88     64.29 o
  -4   6   7     1723.28     1665.97     60.92 o
  -3   6   7      495.84      538.39     44.44 o
  -2   6   7      252.41      240.70     33.77 o
  -1   6   7    13682.37    12656.19    128.45 o
   0   6   7     5538.89     5246.71     75.50 o
   1   6   7      567.64      600.80     34.85 o
   2   6   7     3036.87     3065.99     58.22 o
   3   6   7        0.23      -36.74     39.58 o
   4   6   7     9340.64    11672.87    118.32 o
   5   6   7      565.81      651.31     40.79 o
   6   6   7      909.70     1109.07     50.52 o
   7   6   7     8257.33    10596.35    121.97 o
   8   6   7     2507.42     2927.00     79.56 o
   9   6   7     1216.86     1531.84     67.94 o
  10   6   7     1878.93     1984.06     79.02 o
  11   6   7      185.79      196.80     54.97 o
  12   6   7     1756.26     1855.07     86.18 o
  13   6   7       13.10       96.31     60.92 o
  14   6   7        7.29      -64.83     82.39 o
  15   6   7      188.43       90.23     96.71 o
  16   6   7        6.35      -36.33     63.48 o
  17   6   7       63.01       45.38     99.55 o
 -12   7   7       18.58       32.01     97.93 o
 -11   7   7       17.15      178.56     61.73 o
 -10   7   7        0.45       13.37     84.42 o
  -9   7   7      256.90      244.21     62.13 o
  -8   7   7      268.98      201.80     56.32 o
  -7   7   7     1003.37     1128.93     70.10 o
  -6   7   7       22.55      -12.16     63.62 o
  -5   7   7        4.77      -27.69     58.08 o
  -4   7   7     3836.06     3687.99     87.39 o
  -3   7   7     4899.40     4460.46     86.72 o
  -2   7   7     1227.40     1014.79     47.55 o
  -1   7   7      471.77      327.41     36.47 o
   0   7   7     3516.76     3227.67     65.51 o
   1   7   7    18266.71    16128.20    160.33 o
   2   7   7    15319.52    14078.76    148.17 o
   3   7   7        1.23       20.80     38.36 o
   4   7   7     7662.78     7754.04     94.14 o
   5   7   7     9636.69    11335.46    115.89 o
   6   7   7     1306.71     1761.47     58.62 o
   7   7   7     1788.54     2088.47     69.29 o
   8   7   7      679.72      834.74     56.19 o
   9   7   7     1094.82     1369.62     65.78 o
  10   7   7     1812.73     2009.19     79.56 o
  11   7   7       18.92       59.30     74.83 o
  12   7   7       20.91       54.43     86.04 o
  13   7   7       19.41        0.00     80.64 o
  14   7   7       84.50      138.04     59.16 o
  15   7   7       20.11       43.22     86.85 o
  16   7   7        4.29      -10.54     89.69 o
  17   7   7       13.42      -91.44     97.39 o
 -12   8   7        5.37       -8.24     69.16 o
 -11   8   7       49.97      204.36     64.02 o
 -10   8   7       29.21       -9.18     84.42 o
  -9   8   7      114.60      166.81     58.35 o
  -8   8   7      194.99       50.11     71.45 o
  -7   8   7       10.16      -42.14     68.35 o
  -6   8   7     1842.93     1664.89     79.42 o
  -5   8   7      527.89      342.00     49.44 o
  -4   8   7      166.06       80.10     42.14 o
  -3   8   7       80.43       66.05     37.28 o
  -2   8   7     2069.37     1694.47     58.89 o
  -1   8   7     6938.17     6310.54     94.01 o
   0   8   7     1160.61     1183.23     48.63 o
   1   8   7     2805.58     2094.28     57.14 o
   2   8   7     5252.52     4590.27     77.26 o
   3   8   7     1599.20     1561.97     50.11 o
   4   8   7     1401.79     1488.22     50.52 o
   5   8   7      601.17      583.91     42.68 o
   6   8   7     6729.32     7124.61    103.60 o
   7   8   7     7265.52     8139.13    118.46 o
   8   8   7     2574.61     3038.30     83.61 o
   9   8   7      245.59      235.43     55.11 o
  10   8   7     1244.54     1475.52     75.78 o
  11   8   7     1197.26     1477.68     76.99 o
  12   8   7      719.71      815.83     69.70 o
  13   8   7      102.06       83.47     63.62 o
  14   8   7       55.64      -93.47     93.47 o
  15   8   7      270.07       73.07    107.11 o
  16   8   7       25.04       53.22     87.93 o
  17   8   7       25.08      -46.33    103.73 o
 -12   9   7       10.49       68.08     66.59 o
 -11   9   7        0.91       47.00     94.41 o
 -10   9   7       57.13       40.79     62.40 o
  -9   9   7      416.93      672.25     69.70 o
  -8   9   7        1.24       44.30     71.72 o
  -7   9   7       86.96      103.19     52.54 o
  -6   9   7       57.19      158.71     51.06 o
  -5   9   7       67.94       18.50     67.81 o
  -4   9   7     6213.61     5668.27    113.19 o
  -3   9   7      660.16      692.51     49.44 o
  -2   9   7      133.72       24.31     55.78 o
  -1   9   7     4397.34     3584.39     77.94 o
   0   9   7      669.68      649.29     46.46 o
   1   9   7    11268.27     9791.59    116.16 o
   2   9   7      328.37      290.54     38.77 o
   3   9   7       88.26       58.76     33.50 o
   4   9   7    13089.52    11372.47    125.62 o
   5   9   7      371.51      377.66     44.03 o
   6   9   7     1929.67     1944.08     65.51 o
   7   9   7      300.93      318.63     47.14 o
   8   9   7       15.48      -64.16     64.16 o
   9   9   7     2216.68     2378.20     84.42 o
  10   9   7      155.09      208.55     57.95 o
  11   9   7       29.85       76.99     81.72 o
  12   9   7      450.17      510.57     69.56 o
  13   9   7      123.60      254.74     64.56 o
  14   9   7       16.69      -45.52     92.93 o
  15   9   7       10.16       64.56     86.99 o
  16   9   7       49.44      121.56     66.05 o
 -11  10   7       34.37       59.57     94.55 o
 -10  10   7        7.03      -79.69     88.34 o
  -9  10   7       87.44       36.74     86.45 o
  -8  10   7        0.07      -42.14     77.53 o
  -7  10   7      313.52      321.60     64.16 o
  -6  10   7      474.74      500.98     57.27 o
  -5  10   7       19.65       55.78     63.21 o
  -4  10   7      622.12      617.68     58.62 o
  -3  10   7       24.62      125.35     39.71 o
  -2  10   7     1419.66     1133.79     57.54 o
  -1  10   7      929.98      893.50     51.87 o
   0  10   7        2.35       42.55     47.00 o
   1  10   7     7908.54     6324.45    101.30 o
   2  10   7      482.59      592.83     42.14 o
   3  10   7     1545.33     1342.61     55.78 o
   4  10   7      388.21      350.92     41.33 o
   5  10   7       12.36      -23.91     51.73 o
   6  10   7     5701.25     4651.72     94.14 o
   7  10   7      101.51      132.23     44.17 o
   8  10   7      471.56      574.46     54.84 o
   9  10   7     1970.05     2024.72     82.66 o
  10  10   7       40.88      -77.53     77.53 o
  11  10   7     1009.05     1125.14     82.66 o
  12  10   7       17.86      -27.69     92.79 o
  13  10   7      102.06       77.40     92.39 o
  14  10   7      245.09      292.16     72.40 o
  15  10   7       42.57      139.66     63.21 o
  16  10   7       45.53      -33.09     97.39 o
 -11  11   7        2.53       84.55     92.12 o
 -10  11   7       55.48      -26.07     97.25 o
  -9  11   7       73.93      180.32     61.86 o
  -8  11   7       24.54      173.03     57.00 o
  -7  11   7        5.20        0.00     73.75 o
  -6  11   7      193.38      211.93     56.05 o
  -5  11   7      516.05      609.58     59.70 o
  -4  11   7     2115.61     2020.67     84.69 o
  -3  11   7       66.33      119.94     46.33 o
  -2  11   7      742.34      789.76     54.70 o
  -1  11   7     4001.85     3656.79     90.09 o
   0  11   7     1300.90     1006.69     52.41 o
   1  11   7      482.22      473.83     44.30 o
   2  11   7      907.38      729.25     50.52 o
   3  11   7     1358.45      899.98     52.95 o
   4  11   7     4817.75     4065.65     86.72 o
   5  11   7       76.47       28.50     57.00 o
   6  11   7       59.55       66.32     39.98 o
   7  11   7      809.67      834.88     58.89 o
   8  11   7      519.42      481.26     55.11 o
   9  11   7      527.78      508.14     57.68 o
  10  11   7        0.76      -24.58     71.86 o
  11  11   7      433.13      488.69     69.02 o
  12  11   7       41.36      100.49     61.32 o
  13  11   7       33.26       99.95     67.13 o
  14  11   7        4.85      -24.04     98.74 o
  15  11   7        0.71      -46.87     96.85 o
  16  11   7       61.88      163.57     67.27 o
 -10  12   7        3.83      -32.69     85.23 o
  -9  12   7        0.00       30.26     85.50 o
  -8  12   7        1.30       -9.32     89.69 o
  -7  12   7      213.11      304.72     64.97 o
  -6  12   7       49.46      -52.14     80.37 o
  -5  12   7      130.29       44.84     79.15 o
  -4  12   7      178.42      336.06     52.95 o
  -3  12   7       42.45      107.79     46.87 o
  -2  12   7      523.40      418.99     52.68 o
  -1  12   7       10.94       45.38     41.47 o
   0  12   7     1971.13     1765.25     70.37 o
   1  12   7     3085.92     2532.99     78.88 o
   2  12   7      176.10       27.01     61.86 o
   3  12   7        5.02      -54.70     54.70 o
   4  12   7     1754.83     1390.42     61.73 o
   5  12   7     2246.88     1516.18     66.05 o
   6  12   7     2848.40     2445.33     81.31 o
   7  12   7      440.33      342.54     53.08 o
   8  12   7       47.82       61.59     65.51 o
   9  12   7     1435.48     1292.36     70.64 o
  10  12   7      171.00      171.81     54.16 o
  11  12   7      284.87      268.12     63.75 o
  12  12   7      199.45      115.49     67.94 o
  13  12   7       12.08       55.38     98.60 o
  14  12   7      181.80       69.83    114.68 o
  15  12   7        1.01      -91.44    102.25 o
 -10  13   7       36.54     -107.52    107.52 o
  -9  13   7        6.68      -10.54     91.17 o
  -8  13   7       18.69      115.49     57.00 o
  -7  13   7      191.98      230.84     71.86 o
  -6  13   7        4.86       17.02     77.80 o
  -5  13   7      414.46      523.00     66.18 o
  -4  13   7       34.68        0.00     72.53 o
  -3  13   7        0.20      -42.14     66.59 o
  -2  13   7     1245.83     1407.71     76.72 o
  -1  13   7      480.21      381.31     57.41 o
   0  13   7      618.68      590.94     53.76 o
   1  13   7        1.10       89.42     42.95 o
   2  13   7        4.97       -8.78     57.81 o
   3  13   7     2253.91     1740.80     75.50 o
   4  13   7      320.08      312.69     48.90 o
   5  13   7      268.29      188.02     45.38 o
   6  13   7      704.37      652.39     56.59 o
   7  13   7      121.92       80.23     49.44 o
   8  13   7      185.72      265.55     53.35 o
   9  13   7       26.30       40.25     73.21 o
  10  13   7       57.63       66.18     74.96 o
  11  13   7      405.47      366.45     65.91 o
  12  13   7        7.84      -80.37     89.55 o
  13  13   7        0.58       33.63     84.15 o
  14  13   7       71.71      -82.53    114.00 o
  15  13   7       26.07     -108.06    108.06 o
  -9  14   7        0.32      -99.14     99.14 o
  -8  14   7       25.70      176.00     63.89 o
  -7  14   7        1.69       55.65     58.89 o
  -6  14   7       76.25      -84.55     84.55 o
  -5  14   7      178.76      265.15     59.16 o
  -4  14   7       76.88       47.95     82.39 o
  -3  14   7       87.31      139.66     56.19 o
  -2  14   7        4.59       55.65     46.73 o
  -1  14   7        6.35      -55.11     63.75 o
   0  14   7     1860.68     2002.84     82.66 o
   1  14   7      556.89      447.49     57.81 o
   2  14   7       86.67      -66.18     66.18 o
   3  14   7      680.08      577.16     56.46 o
   4  14   7      834.00      778.15     62.13 o
   5  14   7     1791.16     1583.58     75.10 o
   6  14   7      391.08      440.74     54.16 o
   7  14   7       33.38      158.03     49.44 o
   8  14   7     1051.55      921.32     70.10 o
   9  14   7      946.98      731.14     72.53 o
  10  14   7      136.27       12.29     87.53 o
  11  14   7       11.06       21.88     82.93 o
  12  14   7       54.36       65.37     59.16 o
  13  14   7      112.49       69.97     94.41 o
  14  14   7       49.81       85.77     68.89 o
  15  14   7        2.38     -107.92    107.92 o
  -8  15   7        3.50       16.34     96.98 o
  -7  15   7       29.99      -86.99     90.63 o
  -6  15   7        0.52      -83.07     83.07 o
  -5  15   7      152.18      178.70     63.75 o
  -4  15   7        0.00       64.16     53.89 o
  -3  15   7      130.17      158.17     58.22 o
  -2  15   7      540.94      785.98     67.94 o
  -1  15   7       33.23       33.50     73.75 o
   0  15   7        6.40      -17.96     66.18 o
   1  15   7       61.73       -3.51     74.02 o
   2  15   7      158.19      121.56     50.11 o
   3  15   7      373.39      396.16     55.92 o
   4  15   7       97.38       -3.51     73.75 o
   5  15   7      357.55      327.55     55.92 o
   6  15   7      403.42      345.38     59.70 o
   7  15   7      152.89       45.11     79.83 o
   8  15   7       17.80      113.87     53.22 o
   9  15   7      133.25       78.34     78.88 o
  10  15   7      537.11      354.29     69.29 o
  11  15   7      124.07      161.28     62.94 o
  12  15   7       37.90      102.92     60.24 o
  13  15   7       43.88       62.67     90.50 o
  14  15   7       84.92       83.61     99.82 o
  -8  16   7        2.20       23.10     91.04 o
  -7  16   7        1.56        0.00     96.71 o
  -6  16   7       14.68      -33.23     63.75 o
  -5  16   7       87.24       62.67     95.36 o
  -4  16   7        2.02      -59.43     82.26 o
  -3  16   7        0.37       52.27     81.99 o
  -2  16   7       69.35      114.68     57.41 o
  -1  16   7      103.58      116.43     58.08 o
   0  16   7     1002.61     1202.27     80.50 o
   1  16   7        3.21       41.87     73.48 o
   2  16   7        1.04        0.00     71.32 o
   3  16   7     1051.33     1109.07     73.34 o
   4  16   7        1.74       39.58     50.25 o
   5  16   7      668.16      674.41     69.43 o
   6  16   7       35.96      -11.75     78.75 o
   7  16   7       31.58      -56.46     80.64 o
   8  16   7      558.72      454.65     67.54 o
   9  16   7       65.52       74.42     85.77 o
  10  16   7       12.71      -64.43     89.96 o
  11  16   7       67.69      196.80     59.70 o
  12  16   7        2.16      -88.07     88.07 o
  13  16   7       56.51       43.63     94.96 o
  -7  17   7       23.23       -5.67    101.17 o
  -6  17   7        3.57       75.91     64.70 o
  -5  17   7       15.89      -15.40     97.12 o
  -4  17   7        0.04        4.86     87.39 o
  -3  17   7       67.00      184.51     57.54 o
  -2  17   7      202.44      365.50     65.24 o
  -1  17   7       10.28      -81.04     81.04 o
   0  17   7        4.77       16.88     83.61 o
   1  17   7        1.08      -12.43     79.15 o
   2  17   7      220.30      187.21     60.11 o
   3  17   7       37.21      -24.31     80.64 o
   4  17   7       41.96       77.26     55.11 o
   5  17   7      366.49      384.95     65.64 o
   6  17   7       47.56      117.65     55.78 o
   7  17   7      113.09        4.32     86.72 o
   8  17   7      177.09      196.80     63.62 o
   9  17   7       27.75      -87.53     87.53 o
  10  17   7      243.22      292.56     70.10 o
  11  17   7        0.18      -76.86     89.28 o
  12  17   7        8.52       75.64     64.70 o
  13  17   7       76.69      -62.94    111.30 o
  -6  18   7       35.71       69.16     72.94 o
  -5  18   7       13.51       21.88     90.63 o
  -4  18   7       13.86       20.94     90.23 o
  -3  18   7        9.90       39.98     87.80 o
  -2  18   7       59.02       33.77     67.40 o
  -1  18   7      145.99      186.40     63.08 o
   0  18   7      110.56      156.55     61.46 o
   1  18   7      102.61      168.97     65.10 o
   2  18   7      127.29      156.01     63.89 o
   3  18   7      254.63      426.29     63.08 o
   4  18   7      104.48      184.10     62.13 o
   5  18   7       16.26      -79.02     79.02 o
   6  18   7       49.59      171.41     57.81 o
   7  18   7       23.75        9.32     81.18 o
   8  18   7      426.76      367.66     78.34 o
   9  18   7       25.91       89.15     65.10 o
  10  18   7       12.58      -62.00     93.06 o
  11  18   7       14.32      -43.36     95.23 o
  12  18   7        6.36       34.17     94.41 o
  -4  19   7        0.05      -33.50    101.30 o
  -3  19   7       10.75      -53.49     89.28 o
  -2  19   7        6.64      -84.82     84.82 o
  -1  19   7       30.31      -29.99     93.47 o
   0  19   7       46.87       -9.73     91.58 o
   1  19   7        7.11      129.40     57.54 o
   2  19   7        0.48      -71.05     87.93 o
   3  19   7        5.89      138.99     60.51 o
   4  19   7      118.18       33.09     90.36 o
   5  19   7      143.48       61.86     93.47 o
   6  19   7       86.58       62.94     86.45 o
   7  19   7       94.10       74.29    100.36 o
   8  19   7       73.40      193.56     67.67 o
   9  19   7       38.28       42.14     95.09 o
  10  19   7       45.23       65.64     89.01 o
  11  19   7       23.81        5.67    100.09 o
  -3  20   7       32.47       39.98    102.11 o
  -2  20   7        7.31      -60.78     96.85 o
  -1  20   7       65.09      142.37     67.67 o
   0  20   7        0.08        0.00     89.96 o
   1  20   7        2.30      -51.46     93.06 o
   2  20   7       81.30      150.20     63.48 o
   3  20   7       19.25       78.48     66.59 o
   4  20   7       33.44      131.83     63.21 o
   5  20   7       17.63       46.06     95.77 o
   6  20   7        7.53      -15.53     90.23 o
   7  20   7       32.21      150.74     62.94 o
   8  20   7        0.05       54.30     89.82 o
   9  20   7        0.34      -84.01     93.47 o
  -1  21   7       15.08       97.79    105.22 o
   0  21   7       11.32      -56.19     96.71 o
   1  21   7        3.13     -102.52    102.52 o
   2  21   7       23.21      106.57     64.70 o
   3  21   7        5.62        0.00     89.28 o
   4  21   7       39.23       86.99     95.77 o
   5  21   7        0.95      -71.18     87.80 o
   6  21   7        2.43      -27.69     94.28 o
   7  21   7       26.14       76.18     67.94 o
   8  21   7       13.19      -63.62    106.03 o
  -4 -17   8       39.27       69.29     94.82 o
  -3 -17   8        2.28       67.81     87.53 o
  -2 -17   8       31.78       33.36     93.47 o
  -1 -17   8       81.15       68.89     69.56 o
   0 -17   8       45.94     -101.44    101.44 o
   1 -17   8       22.84       88.20     96.98 o
   2 -17   8        3.79      -94.01     94.01 o
   3 -17   8        5.15       28.23     69.29 o
   4 -17   8       27.66     -106.84    106.84 o
  -6 -16   8       55.48       60.51     68.89 o
  -5 -16   8        3.14     -105.49    105.49 o
  -4 -16   8       25.44       21.61     89.69 o
  -3 -16   8       71.89       37.14     99.82 o
  -2 -16   8        0.66       46.87     87.93 o
  -1 -16   8        3.11      -30.93     85.64 o
   0 -16   8        3.85      -35.93     82.26 o
   1 -16   8       38.37       89.96     67.13 o
   2 -16   8       36.12      -67.40     87.80 o
   3 -16   8        0.45       26.34     85.37 o
   4 -16   8       23.63       13.37     65.10 o
   5 -16   8       16.92       27.55     90.36 o
   6 -16   8       59.46       96.71    104.14 o
  -7 -15   8        6.90      -17.02    107.79 o
  -6 -15   8      166.38      206.52     73.07 o
  -5 -15   8        6.31      -92.12     92.12 o
  -4 -15   8       57.45       43.22     65.24 o
  -3 -15   8       73.13       59.57     96.44 o
  -2 -15   8        0.96       63.21     60.92 o
  -1 -15   8      361.15      410.89     71.05 o
   0 -15   8        9.72       -9.59     88.20 o
   1 -15   8       37.38       95.77     60.24 o
   2 -15   8      149.99       99.01     64.16 o
   3 -15   8        4.51       58.89     87.39 o
   4 -15   8       60.30      -89.82     89.82 o
   5 -15   8        2.85       41.20     86.85 o
   6 -15   8       14.60      154.39     66.46 o
   7 -15   8       17.46      -71.86    101.17 o
   8 -15   8        8.49      -11.48     96.44 o
  -8 -14   8       33.73      -61.73    100.22 o
  -7 -14   8       24.01      -97.93     97.93 o
  -6 -14   8        0.00       81.99     64.43 o
  -5 -14   8       26.70       34.58     91.31 o
  -4 -14   8      121.21       62.00     95.77 o
  -3 -14   8       23.21      109.00     62.40 o
  -2 -14   8        0.95      -49.98     84.82 o
  -1 -14   8      209.32      158.98     65.24 o
   0 -14   8        1.60      -89.55     89.55 o
   1 -14   8      219.89      269.33     65.24 o
   2 -14   8       22.57       58.35     81.72 o
   3 -14   8        3.80       98.06     56.73 o
   4 -14   8      320.77      401.43     68.35 o
   5 -14   8        4.14       14.45     84.55 o
   6 -14   8       14.79       24.85     86.99 o
   7 -14   8       21.74      -77.80     91.98 o
   8 -14   8        7.55      -54.16     97.93 o
   9 -14   8       32.58       34.17     98.47 o
  -9 -13   8        8.08       16.88    100.90 o
  -8 -13   8       36.80       47.95     68.48 o
  -7 -13   8      146.54       81.18     99.14 o
  -6 -13   8      429.99      452.22     72.13 o
  -5 -13   8       50.08      -90.90     90.90 o
  -4 -13   8        1.80      -13.37     88.61 o
  -3 -13   8      357.88      368.34     73.21 o
  -2 -13   8      240.43      192.48     64.97 o
  -1 -13   8      374.12      424.80     69.70 o
   0 -13   8        0.60       47.55     55.92 o
   1 -13   8      111.87       49.57     82.93 o
   2 -13   8      295.46      360.64     64.97 o
   3 -13   8        2.98      -84.15     84.15 o
   4 -13   8        6.41       43.36     82.12 o
   5 -13   8        6.30      -20.13     59.03 o
   6 -13   8       71.19      211.66     58.08 o
   7 -13   8        5.15      -14.59     90.23 o
   8 -13   8        3.26       10.13     90.23 o
   9 -13   8       27.37      -16.07     93.20 o
  10 -13   8        0.03       48.09     63.75 o
 -10 -12   8        4.64      -96.98    107.38 o
  -9 -12   8       51.97       85.91    100.76 o
  -8 -12   8        7.76      -65.91     96.04 o
  -7 -12   8        0.13       -9.59     93.06 o
  -6 -12   8       55.75      203.15     60.92 o
  -5 -12   8      222.89      383.60     65.91 o
  -4 -12   8      357.29      345.38     69.97 o
  -3 -12   8       21.99       -8.10     83.88 o
  -2 -12   8      195.69      159.65     58.76 o
  -1 -12   8      632.71      671.44     70.78 o
   0 -12   8       50.45      -34.44     83.74 o
   1 -12   8      177.01      195.45     56.87 o
   2 -12   8      157.68      158.44     56.32 o
   3 -12   8      260.02      243.80     60.65 o
   4 -12   8      906.24      717.90     73.88 o
   5 -12   8       22.24      -33.36     79.56 o
   6 -12   8        0.60       62.94     57.14 o
   7 -12   8      175.70      154.39     64.43 o
   8 -12   8        0.56      -42.95     83.07 o
   9 -12   8       67.80      148.71     67.54 o
  10 -12   8        0.03       64.02     92.52 o
  11 -12   8        0.21       25.53     66.73 o
 -10 -11   8       52.48       49.03    102.92 o
  -9 -11   8       20.16      -61.32    102.52 o
  -8 -11   8       10.04       74.56     66.59 o
  -7 -11   8      733.03      718.58     79.69 o
  -6 -11   8      136.44      145.88     66.18 o
  -5 -11   8        7.76        4.05     83.20 o
  -4 -11   8      686.79      628.76     71.05 o
  -3 -11   8       62.24       71.45     59.30 o
  -2 -11   8      751.29      639.02     72.67 o
  -1 -11   8      104.17       17.83     84.01 o
   0 -11   8        2.15      -63.62     79.42 o
   1 -11   8     1010.14     1050.59     74.02 o
   2 -11   8      257.45      247.45     59.97 o
   3 -11   8        8.57      -21.75     77.40 o
   4 -11   8      133.46      244.07     55.11 o
   5 -11   8       50.75        7.70     76.45 o
   6 -11   8      327.77      374.55     58.76 o
   7 -11   8        8.74       16.88     81.99 o
   8 -11   8       60.08      -90.90     90.90 o
   9 -11   8      142.47      174.78     68.35 o
  10 -11   8        0.15      -40.39     88.74 o
  11 -11   8       15.23       59.03     94.69 o
  12 -11   8        6.61      -11.48     91.58 o
 -11 -10   8        0.01       44.84     99.28 o
 -10 -10   8       46.58       57.54     97.52 o
  -9 -10   8       27.84      110.08     62.13 o
  -8 -10   8        2.46       50.38     87.53 o
  -7 -10   8      135.88      -47.41     93.20 o
  -6 -10   8       19.90      -90.23     90.23 o
  -5 -10   8      968.32     1073.82     77.67 o
  -4 -10   8      127.29       76.86     80.91 o
  -3 -10   8        3.93       50.92     52.68 o
  -2 -10   8     2731.33     2600.26     97.52 o
  -1 -10   8      312.68      283.65     57.54 o
   0 -10   8      959.54      983.45     68.62 o
   1 -10   8      101.81      181.13     49.71 o
   2 -10   8      255.48      302.83     52.81 o
   3 -10   8     2242.75     2222.33     90.77 o
   4 -10   8      561.48      602.42     61.46 o
   5 -10   8       36.69       14.32     73.34 o
   6 -10   8      247.29      255.15     57.54 o
   7 -10   8      132.41      189.64     58.62 o
   8 -10   8      179.01       87.80     61.05 o
   9 -10   8       32.09      144.53     60.38 o
  10 -10   8        0.02       35.52     62.40 o
  11 -10   8       22.09        5.13     90.50 o
  12 -10   8       10.15       75.91     90.36 o
 -11  -9   8       10.26       64.97     93.74 o
 -10  -9   8       13.27      -45.38     96.71 o
  -9  -9   8      197.83      192.34     74.02 o
  -8  -9   8       10.74      -84.15     84.15 o
  -7  -9   8      953.12     1172.82     79.56 o
  -6  -9   8        0.36      -69.16     83.07 o
  -5  -9   8       45.25       14.45     77.67 o
  -4  -9   8     1161.37     1158.64     74.15 o
  -3  -9   8       12.67       59.03     50.79 o
  -2  -9   8      578.31      560.68     60.24 o
  -1  -9   8       45.11       90.63     49.03 o
   0  -9   8      901.32      895.52     64.83 o
   1  -9   8      897.25      929.56     63.48 o
   2  -9   8      162.89       69.83     70.91 o
   3  -9   8      315.08      333.09     57.00 o
   4  -9   8       40.56      -68.75     68.75 o
   5  -9   8      396.76      232.86     58.22 o
   6  -9   8      146.23      138.04     54.97 o
   7  -9   8        0.40       -3.65     71.72 o
   8  -9   8      569.52      521.78     67.54 o
   9  -9   8       16.26       58.62     79.02 o
  10  -9   8       32.20       22.42     88.34 o
  11  -9   8        3.61      -72.13     92.25 o
  12  -9   8        3.40      -93.20     93.20 o
  13  -9   8       37.38       49.84     93.60 o
 -12  -8   8        0.68     -104.00    104.00 o
 -11  -8   8       25.71      -26.20     96.17 o
 -10  -8   8      109.03       14.59    104.82 o
  -9  -8   8        1.74       -4.46     90.36 o
  -8  -8   8       66.29      123.59     60.65 o
  -7  -8   8      883.65      702.37     79.15 o
  -6  -8   8       73.48      185.86     54.43 o
  -5  -8   8      927.03     1028.84     71.32 o
  -4  -8   8      218.41      214.36     53.22 o
  -3  -8   8      890.32      723.17     64.02 o
  -2  -8   8     5881.90     5945.17    119.40 o
  -1  -8   8       28.53       48.36     62.27 o
   0  -8   8     1202.21     1189.03     68.35 o
   1  -8   8     1795.57     1690.69     70.78 o
   2  -8   8      216.57      158.17     45.92 o
   3  -8   8     5126.59     4753.84    108.06 o
   4  -8   8        0.47       14.72     66.32 o
   5  -8   8        1.45        0.00     68.08 o
   6  -8   8     1538.59     1510.50     75.50 o
   7  -8   8       27.10      -31.07     69.97 o
   8  -8   8      218.20      204.36     59.97 o
   9  -8   8       32.86       31.61     79.29 o
  10  -8   8        1.83      -21.21     80.50 o
  11  -8   8      124.04      207.60     63.21 o
  12  -8   8        4.81      -87.26     87.26 o
  13  -8   8        0.24       26.47     67.00 o
  14  -8   8        0.07       39.98     91.98 o
 -12  -7   8       75.28      101.71     72.26 o
 -11  -7   8       17.67     -101.17    101.17 o
 -10  -7   8       27.32      124.67     64.56 o
  -9  -7   8      173.96      276.22     65.51 o
  -8  -7   8      381.72      344.16     66.05 o
  -7  -7   8      318.20      354.29     62.54 o
  -6  -7   8        1.26       46.73     53.62 o
  -5  -7   8     1326.59     1313.16     75.10 o
  -4  -7   8      646.03      678.06     58.76 o
  -3  -7   8       47.42       57.41     62.13 o
  -2  -7   8       95.78       52.00     64.02 o
  -1  -7   8       36.06        0.00     59.57 o
   0  -7   8     2168.30     2176.14     72.53 o
   1  -7   8      160.54       28.09     64.56 o
   2  -7   8       72.53       10.27     62.81 o
   3  -7   8     2863.17     2865.40     81.58 o
   4  -7   8        3.39      -27.28     60.38 o
   5  -7   8     1295.16     1308.17     68.35 o
   6  -7   8      107.69      115.08     51.33 o
   7  -7   8      189.68      146.82     53.35 o
   8  -7   8     1656.55     1860.74     81.99 o
   9  -7   8       33.44      -40.93     80.64 o
  10  -7   8       62.65      -20.13     82.39 o
  11  -7   8      141.60      197.34     64.43 o
  12  -7   8        0.10      -93.74     93.74 o
  13  -7   8       67.18      157.36     64.70 o
  14  -7   8        0.07       21.88     94.69 o
 -12  -6   8       12.67     -102.38    102.38 o
 -11  -6   8      104.35      166.00     69.83 o
 -10  -6   8       11.22      -97.79     97.79 o
  -9  -6   8       10.28       54.70     89.96 o
  -8  -6   8      882.97      965.49     76.18 o
  -7  -6   8      392.44      429.39     64.29 o
  -6  -6   8     1054.32     1047.07     71.59 o
  -5  -6   8       19.45      -39.85     68.89 o
  -4  -6   8      855.03      734.25     61.73 o
  -3  -6   8     4141.90     3914.37     93.33 o
  -2  -6   8     5556.13     5904.78    107.92 o
  -1  -6   8      390.62      319.31     46.33 o
   0  -6   8     1690.16     1380.29     61.32 o
   1  -6   8     2177.91     2270.15     71.45 o
   2  -6   8     1255.10     1373.95     58.22 o
   3  -6   8     1191.16     1258.19     59.97 o
   4  -6   8       89.14       76.99     43.36 o
   5  -6   8     1769.64     1962.05     71.99 o
   6  -6   8     2105.30     2193.96     80.37 o
   7  -6   8       21.88      129.94     44.44 o
   8  -6   8      113.03       58.62     70.37 o
   9  -6   8       37.63       29.85     51.46 o
  10  -6   8      195.84      276.22     56.59 o
  11  -6   8      144.22       57.81    100.36 o
  12  -6   8       21.00       67.27     78.07 o
  13  -6   8        5.93      153.31     60.38 o
  14  -6   8        3.52       -5.27     94.01 o
  15  -6   8        0.43       57.14     97.66 o
 -13  -5   8       79.05      -17.15    110.62 o
 -12  -5   8       10.79      -26.34     91.31 o
 -11  -5   8        0.09      -29.04     96.31 o
 -10  -5   8      285.13      373.74     69.83 o
  -9  -5   8       89.99      153.17     59.57 o
  -8  -5   8      780.93      783.82     71.72 o
  -7  -5   8        9.75      -17.29     78.75 o
  -6  -5   8      185.45      201.26     52.54 o
  -5  -5   8     2435.96     2493.28     82.53 o
  -4  -5   8      351.07      261.50     53.22 o
  -3  -5   8      122.69       59.43     44.30 o
  -2  -5   8     1596.64     1485.11     62.54 o
  -1  -5   8     1835.35     1766.33     61.32 o
   0  -5   8     4766.66     5063.02     91.58 o
   1  -5   8       73.75      165.06     37.14 o
   2  -5   8     1161.34     1209.02     54.84 o
   3  -5   8     5615.67     6227.74    101.17 o
   4  -5   8      872.23     1052.21     53.49 o
   5  -5   8       61.70       37.01     62.00 o
   6  -5   8      632.80      722.90     56.05 o
   7  -5   8     2265.11     2330.12     79.42 o
   8  -5   8      697.10      541.37     59.57 o
   9  -5   8        0.53       34.98     47.82 o
  10  -5   8       42.21       61.59     73.61 o
  11  -5   8      388.18      408.46     65.78 o
  12  -5   8      104.23       34.44     86.99 o
  13  -5   8      131.20      259.74     64.16 o
  14  -5   8       34.52        5.13     98.33 o
  15  -5   8        5.27      -16.61     92.39 o
 -13  -4   8       46.44      135.07     69.29 o
 -12  -4   8        7.47     -102.65    102.65 o
 -11  -4   8       63.76      128.18     64.83 o
 -10  -4   8       10.16      -82.66     89.15 o
  -9  -4   8      190.56      231.11     62.13 o
  -8  -4   8     1328.52     1475.79     83.20 o
  -7  -4   8      305.74      193.29     60.24 o
  -6  -4   8      983.06     1101.78     69.43 o
  -5  -4   8     1452.68     1528.87     70.78 o
  -4  -4   8        7.40        1.35     42.01 o
  -3  -4   8    11650.50    12428.46    142.64 o
  -2  -4   8      779.26     1054.50     52.81 o
  -1  -4   8        3.71      -10.54     53.62 o
   0  -4   8    13453.42    13812.67    136.29 o
   1  -4   8     2252.04     2789.76     66.05 o
   2  -4   8     8458.90     9516.86    111.97 o
   3  -4   8      359.05      356.32     40.93 o
   4  -4   8       75.80       61.59     39.98 o
   5  -4   8     9064.06     9719.74    124.00 o
   6  -4   8     1569.60     1588.71     65.78 o
   7  -4   8       72.54       78.61     43.76 o
   8  -4   8     1588.56     1777.94     73.07 o
   9  -4   8       19.30       41.20     70.24 o
  10  -4   8      510.11      489.23     61.73 o
  11  -4   8       24.82      -82.53     82.53 o
  12  -4   8       63.54       80.64     56.19 o
  13  -4   8       42.29      -88.88     88.88 o
  14  -4   8        6.97       24.58     80.77 o
  15  -4   8        0.28      144.66     62.67 o
 -13  -3   8       40.05       16.61     98.47 o
 -12  -3   8        0.19      -10.13     95.63 o
 -11  -3   8      106.50       84.01     99.68 o
 -10  -3   8      473.74      364.69     72.26 o
  -9  -3   8       42.57      111.03     55.24 o
  -8  -3   8       52.63       21.34     84.28 o
  -7  -3   8      208.44      182.75     53.22 o
  -6  -3   8     2285.36     2509.22     81.99 o
  -5  -3   8     1847.33     2035.53     74.69 o
  -4  -3   8      218.99      289.32     46.06 o
  -3  -3   8     3904.57     3902.21     84.69 o
  -2  -3   8      886.38      975.62     50.11 o
  -1  -3   8     7096.24     7728.92    101.44 o
   0  -3   8       98.86      152.36     36.06 o
   1  -3   8      817.71      953.60     45.25 o
   2  -3   8    30386.68    33890.09    275.68 o
   3  -3   8     2828.97     3144.06     69.02 o
   4  -3   8      792.72      874.86     48.76 o
   5  -3   8     1913.52     2112.79     67.13 o
   6  -3   8      567.72      647.13     52.27 o
   7  -3   8     6111.61     6381.72    109.14 o
   8  -3   8     1205.93     1229.15     63.89 o
   9  -3   8       33.41       45.11     65.78 o
  10  -3   8     1214.32     1215.91     73.34 o
  11  -3   8      267.95      315.39     59.57 o
  12  -3   8      416.71      539.88     66.05 o
  13  -3   8       13.40       87.26     61.59 o
  14  -3   8       11.46      -89.82     89.82 o
  15  -3   8       30.30       54.70     61.73 o
  16  -3   8       13.66       93.60     65.64 o
 -13  -2   8       29.46      132.10     66.46 o
 -12  -2   8       37.84       65.64     98.20 o
 -11  -2   8       39.96      -96.17     96.17 o
 -10  -2   8       42.09       79.96     86.99 o
  -9  -2   8      415.18      490.58     64.43 o
  -8  -2   8     2459.70     2577.43     92.52 o
  -7  -2   8      108.71      174.11     53.22 o
  -6  -2   8       96.14      155.20     48.22 o
  -5  -2   8     2080.35     2263.39     74.83 o
  -4  -2   8     3694.95     4060.79     86.18 o
  -3  -2   8     7731.51     8874.06    114.54 o
  -2  -2   8        3.99       12.02     45.92 o
  -1  -2   8     7933.87     8391.17    101.30 o
[truncated: 447,129 more chars]
